# Supplementary material for: MicroRNA fingerprints in juvenile myelomonocytic leukemia (JMML) identified miR-150-5p as a tumor suppressor and potential target for treatment
Source: Oncotarget. 2016 Jul 13;7(34):55395–408. doi: 10.18632/oncotarget.10577 (PMC5342425; doi:10.18632/oncotarget.10577)
Supplement: Supplementary file 3 [file oncotarget-07-55395-s003.docx]

## Sheet: Global Analisys
Supplemental Table S2. Complete Nanostring Analyzed microRNAs data
Gene Name	Accession #	Pvalue	Adj. Pvalue (BH)	Fold-Change (Log2)	Fold-Change (Linear)	Ave. Control	SD Control	IQR Control	Ave. T. Samples	SD T. Samples	IQR T. Samples	IQR Th. Control	IQR Th. T. Samples
hsa-miR-630	MIMAT0003299	0.00100604	0.455821	2.27243	4.83136	4.56779	1.16504	1.61519	6.84022	1.73811	1.98603	3.29619	2.83514
hsa-miR-150-5p	MIMAT0000451	0.00145494	0.455821	-2.38216	-5.21316	13.2586	0.817219	0.808065	10.8764	1.94552	2.24247
hsa-let-7g-5p	MIMAT0000414	0.00170933	0.455821	-1.66071	-3.16171	11.0672	0.19495	0.31554	9.40647	1.31795	2.28253
hsa-miR-320e	MIMAT0015072	0.00685699	0.836412	1.17518	2.25821	4.57235	0.879402	0.588908	5.74753	0.976328	1.06957
hsa-miR-1246	MIMAT0005898	0.00806621	0.836412	3.58968	12.0393	1.44348	2.46527	1.72722	5.03316	3.63087	6.22129
hsa-miR-1260a	MIMAT0005911	0.00871862	0.836412	-1.59209	-3.01486	6.93855	0.58859	0.814381	5.34646	1.56468	2.37339
hsa-miR-548ai	MIMAT0018989	0.00877961	0.836412	0.993662	1.99123	3.12118	0.737448	0.710134	4.11484	0.797916	0.759598
hsa-miR-146b-5p	MIMAT0002809	0.00884336	0.836412	-1.08444	-2.12055	5.44406	0.83027	0.924179	4.35962	0.913695	1.1179
hsa-miR-342-3p	MIMAT0000753	0.00998081	0.836412	-1.07546	-2.10739	9.58777	0.287529	0.324858	8.51231	0.975704	1.3439
hsa-let-7a-5p	MIMAT0000062	0.0104552	0.836412	-1.57399	-2.97727	10.688	0.241681	0.368469	9.11397	1.60516	2.7442
hsa-miR-3195	MIMAT0015079	0.0137614	0.958008	1.43258	2.69929	2.38003	1.39767	1.10404	3.81261	1.40755	1.81106
hsa-miR-575	MIMAT0003240	0.0143993	0.958008	1.4298	2.69408	4.28934	1.04852	0.815351	5.71913	1.46288	1.8647
hsa-miR-4508	MIMAT0019045	0.0155676	0.958008	1.36987	2.58448	2.31039	1.80762	1.89914	3.68027	1.28243	1.28725
hsa-miR-222-3p	MIMAT0000279	0.0175198	0.979771	0.756644	1.68956	7.06886	0.375056	0.176367	7.8255	0.609993	0.62807
hsa-miR-30b-5p	MIMAT0000420	0.0191514	0.979771	-0.972264	-1.96192	7.03222	0.965775	1.47742	6.05995	0.9056	1.27994
hsa-let-7f-5p	MIMAT0000067	0.0207379	0.979771	-1.02225	-2.03109	6.92198	0.752648	1.05855	5.89972	1.03155	1.55573
hsa-miR-4454	MIMAT0018976	0.0209376	0.979771	-1.39988	-2.63879	10.7156	1.07916	0.839319	9.31572	1.53521	2.1604
hsa-miR-494	MIMAT0002816	0.0227299	0.979771	1.02193	2.03063	4.8475	0.997904	1.38421	5.86944	1.02359	1.45099
hsa-miR-224-5p	MIMAT0000281	0.0244138	0.979771	1.22793	2.34231	1.61473	1.32712	1.93474	2.84266	1.3074	1.66885
hsa-miR-29a-3p	MIMAT0000086	0.0244943	0.979771	-0.761346	-1.69507	6.34981	0.237495	0.275138	5.58846	0.703744	0.607024
hsa-miR-148a-3p	MIMAT0000243	0.0296274	0.997524	-1.21097	-2.31494	7.60657	0.896651	1.07874	6.3956	1.40118	1.55139
hsa-miR-26a-5p	MIMAT0000082	0.033504	0.997524	-1.00874	-2.01215	7.75499	0.981026	1.67864	6.74626	1.12083	1.20069
hsa-let-7d-5p	MIMAT0000065	0.0380383	0.997524	-1.00536	-2.00744	6.80836	0.722177	0.805634	5.803	1.1861	2.05811
hsa-miR-720	MIMAT0005954	0.0392726	0.997524	-1.57504	-2.97943	8.614	1.23715	0.999674	7.03897	2.02164	3.52942
hsa-miR-23a-3p	MIMAT0000078	0.0401258	0.997524	0.689617	1.61286	9.26381	0.480026	0.535262	9.95343	0.67974	0.94086
hsa-miR-338-3p	MIMAT0000763	0.0422877	0.997524	0.65465	1.57423	6.63433	0.685094	0.894464	7.28898	0.594249	0.718378
hsa-miR-29b-3p	MIMAT0000100	0.0441701	0.997524	-0.95682	-1.94103	9.31031	0.799567	0.366269	8.35349	1.14948	1.54823
hsa-miR-143-3p	MIMAT0000435	0.0461378	0.997524	1.63908	3.11466	0.764249	1.02738	1.48285	2.40333	2.21793	3.51827
hsa-miR-323a-5p	MIMAT0004696	0.0530835	0.997524	1.19738	2.29324	1.5422	1.51116	2.21217	2.73959	1.53496	2.36231
hsa-miR-374b-5p	MIMAT0004955	0.0533297	0.997524	-0.82689	-1.77386	6.11372	1.05167	0.587326	5.28683	0.95111	1.29937
hsa-miR-340-5p	MIMAT0004692	0.0533645	0.997524	0.699775	1.62425	5.92864	0.710512	1.00253	6.62841	0.757121	0.987822
hsa-miR-500a-5p+hsa-miR-501-5p	MIMAT0004773	0.0550222	0.997524	0.691853	1.61536	3.89464	0.769822	0.841769	4.58649	0.742044	1.18046
hsa-miR-520e	MIMAT0002825	0.0598548	0.997524	1.12363	2.17895	1.87616	1.47164	1.04598	2.99979	1.47025	2.5947
hsa-miR-130a-3p	MIMAT0000425	0.0612767	0.997524	0.841351	1.79173	6.24508	1.02245	0.697492	7.08643	1.03549	1.3031
hsa-miR-1537	MIMAT0007399	0.0719582	0.997524	0.662376	1.58269	5.32047	0.796348	0.497628	5.98284	0.770403	0.805641
hsa-miR-2117	MIMAT0011162	0.0725657	0.997524	0.839267	1.78914	3.27479	0.978546	1.73247	4.11406	1.10643	1.25854
hsa-miR-374a-5p	MIMAT0000727	0.0762206	0.997524	-0.933399	-1.90977	8.83107	0.375253	0.388738	7.89767	1.35368	1.55785
hsa-miR-377-3p	MIMAT0000730	0.0786193	0.997524	0.896647	1.86173	2.42243	1.07776	0.898326	3.31908	1.23899	2.11347
hsa-miR-101-3p	MIMAT0000099	0.0809693	0.997524	0.705571	1.63079	2.75943	0.79	0.85256	3.465	0.909225	1.28111
hsa-miR-107	MIMAT0000104	0.0817695	0.997524	-0.598663	-1.51431	6.25838	0.276885	0.394964	5.65971	0.734936	0.87086
hsa-miR-219-5p	MIMAT0000276	0.0822182	0.997524	0.896549	1.86161	2.91585	0.887358	0.828356	3.8124	1.28258	1.86522
hsa-miR-663a	MIMAT0003326	0.0834976	0.997524	1.04808	2.06777	2.83822	1.87583	2.26264	3.8863	1.43241	2.01548
hsa-miR-378a-3p+hsa-miR-378i	MIMAT0000732	0.101879	0.997524	0.597691	1.51329	5.30912	0.749301	0.740947	5.90681	0.770643	1.11924
hsa-miR-591	MIMAT0003259	0.101905	0.997524	0.96711	1.95492	1.57352	1.81911	2.31613	2.54063	1.39704	2.20047
hsa-miR-15a-5p	MIMAT0000068	0.104835	0.997524	0.507643	1.42173	10.1322	0.33166	0.559513	10.6398	0.609008	0.81401
hsa-miR-1261	MIMAT0005913	0.106857	0.997524	0.90699	1.87513	2.18449	1.42657	2.02253	3.09148	1.36966	2.18086
hsa-miR-323a-3p	MIMAT0000755	0.108888	0.997524	0.634154	1.55203	2.86549	0.675139	0.530151	3.49964	0.894746	1.09148
hsa-miR-199b-5p	MIMAT0000263	0.118513	0.997524	0.587594	1.50274	7.20477	0.539826	0.611484	7.79237	0.839885	0.824057
hsa-miR-548i	MIMAT0005935	0.121126	0.997524	0.814874	1.75914	2.6021	1.68188	2.3836	3.41698	1.19497	1.83819
hsa-miR-221-3p	MIMAT0000278	0.123	0.997524	0.598719	1.51437	5.97954	0.409107	0.458836	6.57825	0.89419	1.24313
hsa-miR-30d-5p	MIMAT0000245	0.134924	0.997524	0.548181	1.46224	6.02368	0.408373	0.366268	6.57186	0.816663	1.07796
hsa-miR-24-3p	MIMAT0000080	0.134974	0.997524	-0.620625	-1.53754	5.82695	0.374777	0.481489	5.20632	0.992377	1.38663
hsa-miR-191-5p	MIMAT0000440	0.137409	0.997524	-0.780945	-1.71826	10.0674	0.669689	0.555577	9.28649	1.34099	2.03464
hsa-miR-26b-5p	MIMAT0000083	0.140366	0.997524	-0.489471	-1.40393	8.44744	0.349739	0.440077	7.95797	0.68822	0.793729
hsa-miR-1322	MIMAT0005953	0.142187	0.997524	0.767394	1.70219	2.82108	1.78439	2.99429	3.58847	1.1635	1.71532
hsa-miR-100-5p	MIMAT0000098	0.142878	0.997524	0.631384	1.54905	4.89967	0.989578	1.54698	5.53105	0.983433	1.29225
hsa-miR-711	MIMAT0012734	0.144736	0.997524	0.844655	1.79584	1.93867	1.16395	1.47973	2.78332	1.46618	2.24186
hsa-miR-142-3p	MIMAT0000434	0.145212	0.997524	-1.08892	-2.12714	13.0677	0.612824	0.704973	11.9788	2.03728	2.81289
hsa-miR-652-3p	MIMAT0003322	0.145734	0.997524	0.586844	1.50196	3.97038	1.09512	1.76211	4.55723	0.862219	0.761604
hsa-miR-300	MIMAT0004903	0.146096	0.997524	0.819374	1.76464	2.19213	1.97117	2.16811	3.0115	1.27068	1.6293
hsa-miR-323b-5p	MIMAT0001630	0.151298	0.997524	0.716956	1.64371	2.23777	1.2587	1.0042	2.95473	1.18534	1.5967
hsa-miR-378g	MIMAT0018937	0.151734	0.997524	0.5105	1.42454	3.93047	0.788989	1.30519	4.44097	0.731763	1.2285
hsa-miR-127-3p	MIMAT0000446	0.152336	0.997524	0.789259	1.72819	2.30756	1.5447	1.81017	3.09682	1.31641	2.1793
hsa-let-7b-5p	MIMAT0000063	0.154527	0.997524	-0.755205	-1.68787	8.52816	0.494866	0.463797	7.77295	1.36923	2.05783
hsa-miR-190b	MIMAT0004929	0.15676	0.997524	-0.689696	-1.61294	3.96373	0.972186	1.22142	3.27404	1.18385	1.54983
hsa-miR-106b-5p	MIMAT0000680	0.157813	0.997524	-0.53208	-1.44601	7.70041	0.421186	0.381284	7.16833	0.854098	1.38648
hsa-miR-378d	MIMAT0018926	0.160159	0.997524	0.818233	1.76325	2.33685	1.84647	3.15807	3.15509	1.36753	1.81906
hsa-miR-532-5p	MIMAT0002888	0.160498	0.997524	0.513371	1.42738	4.75421	1.06086	1.6998	5.26758	0.718885	0.881005
hsa-miR-660-5p	MIMAT0003338	0.16188	0.997524	0.466985	1.38222	5.06463	0.511007	0.398977	5.53161	0.68152	0.738553
hsa-miR-34a-5p	MIMAT0000255	0.162079	0.997524	0.652866	1.57229	3.06894	1.08323	1.33706	3.7218	1.09922	1.27588
hsa-miR-30e-5p	MIMAT0000692	0.162248	0.997524	0.464959	1.38028	6.357	0.533058	0.684437	6.82196	0.674213	0.614047
hsa-miR-376c	MIMAT0000720	0.163873	0.997524	0.65182	1.57115	3.5998	1.11034	1.6536	4.25162	1.09958	1.75191
hsa-miR-1202	MIMAT0005865	0.165194	0.997524	0.824044	1.77036	2.84838	2.03232	2.68803	3.67243	1.36741	2.15676
hsa-miR-548v	MIMAT0015020	0.165818	0.997524	0.779689	1.71676	2.7174	1.59949	2.39457	3.49709	1.34652	2.24139
hsa-miR-1915-3p	MIMAT0007892	0.167046	0.997524	0.649558	1.56869	2.82727	1.2065	1.92249	3.47682	1.09086	1.19218
hsa-miR-567	MIMAT0003231	0.167449	0.997524	0.641802	1.56028	2.91678	1.09559	1.87043	3.55858	1.09049	1.61963
hsa-miR-548x-3p	MIMAT0015081	0.169331	0.997524	0.620033	1.53691	3.04332	0.987808	1.39296	3.66335	1.05795	1.09979
hsa-miR-378f	MIMAT0018932	0.170116	0.997524	0.599427	1.51511	2.99155	0.989518	1.68803	3.59098	1.00709	1.31842
hsa-miR-432-5p	MIMAT0002814	0.175507	0.997524	0.740857	1.67117	2.86045	1.56987	2.3679	3.6013	1.29781	1.64382
hsa-miR-4451	MIMAT0018973	0.178285	0.997524	0.767425	1.70223	2.37277	1.61423	2.84742	3.14019	1.37072	2.1147
hsa-miR-933	MIMAT0004976	0.188074	0.997524	0.788903	1.72776	2.13117	1.45396	1.31964	2.92007	1.49677	2.05326
hsa-miR-523-3p	MIMAT0002840	0.190011	0.997524	0.724038	1.6518	1.82793	1.5108	2.61143	2.55197	1.32896	1.816
hsa-miR-521	MIMAT0002854	0.191065	0.997524	0.681736	1.60407	2.33404	1.38376	1.59206	3.01577	1.2433	1.97857
hsa-miR-425-5p	MIMAT0003393	0.194108	0.997524	0.52239	1.43633	6.0523	0.465345	0.576216	6.57469	0.944739	1.16317
hsa-miR-374c-5p	MIMAT0018443	0.200068	0.997524	0.652581	1.57198	2.39971	1.23826	1.6862	3.05229	1.22547	1.93829
hsa-miR-518e-3p	MIMAT0002861	0.203944	0.997524	0.710897	1.63682	1.67161	1.49332	2.03209	2.38251	1.35737	1.99424
hsa-miR-668	MIMAT0003881	0.206376	0.997524	0.745673	1.67676	2.11795	1.64506	1.49801	2.86363	1.43586	1.92883
hsa-miR-486-3p	MIMAT0004762	0.208289	0.997524	-0.574945	-1.48962	5.35308	0.937829	1.34835	4.77813	1.08741	1.71914
hsa-miR-632	MIMAT0003302	0.208332	0.997524	0.699925	1.62442	2.69544	1.29063	2.24801	3.39536	1.37823	2.05508
hsa-miR-7-5p	MIMAT0000252	0.211794	0.997524	0.638772	1.557	4.19608	1.3019	1.84772	4.83485	1.22389	2.09708
hsa-miR-149-5p	MIMAT0000450	0.212343	0.997524	0.560383	1.47466	4.19637	1.25274	1.70753	4.75675	1.00968	1.22534
hsa-miR-301a-3p	MIMAT0000688	0.218651	0.997524	-0.692136	-1.61567	5.60855	0.507644	0.563593	4.91641	1.47544	2.26973
hsa-miR-324-3p	MIMAT0000762	0.219398	0.997524	0.691558	1.61503	1.9286	1.95004	3.56761	2.62016	1.279	2.1351
hsa-miR-3192	MIMAT0015076	0.221144	0.997524	0.761061	1.69474	2.07131	1.9444	1.77006	2.83237	1.4904	2.27758
hsa-miR-499a-5p	MIMAT0002870	0.221148	0.997524	0.777413	1.71405	2.7277	1.84015	3.00001	3.50511	1.55628	2.33989
hsa-miR-299-3p	MIMAT0000687	0.221516	0.997524	0.473748	1.38871	3.81108	0.789874	1.33425	4.28483	0.857329	1.10396
hsa-miR-1299	MIMAT0005887	0.221701	0.997524	0.827322	1.77439	1.95081	2.13192	3.28681	2.77813	1.64274	2.77675
hsa-miR-125b-5p	MIMAT0000423	0.221804	0.997524	1.05261	2.07428	1.86184	1.2168	0.71489	2.91445	2.35268	4.35849
hsa-miR-3184-5p	MIMAT0015064	0.221805	0.997524	0.661151	1.58134	2.73567	1.54225	2.38027	3.39682	1.28587	2.06401
hsa-miR-4443	MIMAT0018961	0.225064	0.997524	1.17553	2.25876	0.914196	0.972372	1.48285	2.08973	2.69381	4.49372
hsa-miR-29c-3p	MIMAT0000681	0.225731	0.997524	-0.419425	-1.33739	6.96557	0.319042	0.320854	6.54614	0.750459	0.521539
hsa-miR-4488	MIMAT0019022	0.229465	0.997524	0.615821	1.53243	3.73155	1.28351	2.10621	4.34737	1.23083	1.56284
hsa-miR-21-5p	MIMAT0000076	0.231455	0.997524	1.60786	3.04799	5.37715	3.53967	6.15104	6.98501	3.56355	5.2584
hsa-miR-548u	MIMAT0015013	0.23155	0.997524	0.645298	1.56406	2.02993	1.51813	0.738846	2.67522	1.28459	1.9957
hsa-miR-371a-5p	MIMAT0004687	0.233589	0.997524	0.604627	1.52059	2.16773	1.35716	2.02573	2.77236	1.20179	1.83601
hsa-miR-620	MIMAT0003289	0.233795	0.997524	0.695369	1.6193	1.97489	1.5997	1.73451	2.67026	1.42459	2.34088
hsa-miR-513b	MIMAT0005788	0.234355	0.997524	0.665819	1.58647	2.28301	1.56156	2.27097	2.94883	1.34827	2.00185
hsa-miR-627	MIMAT0003296	0.235073	0.997524	0.594062	1.50949	4.27675	1.52507	2.36412	4.87082	1.14403	1.94382
hsa-miR-642b-3p	MIMAT0018444	0.235712	0.997524	0.678803	1.60081	2.07075	1.66988	1.86761	2.74955	1.37218	2.0919
hsa-miR-2053	MIMAT0009978	0.24292	0.997524	0.770972	1.70642	2.81691	2.39574	3.53967	3.58788	1.52718	2.25835
hsa-miR-500b	MIMAT0016925	0.248167	0.997524	0.499318	1.41355	3.02585	1.09042	1.33888	3.52517	0.978104	1.19985
hsa-miR-19a-3p	MIMAT0000073	0.249713	0.997524	0.410907	1.32952	7.04087	0.460913	0.596647	7.45178	0.781405	0.896689
hsa-miR-1269a	MIMAT0005923	0.252945	0.997524	0.716739	1.64346	2.92474	2.10947	3.53174	3.64148	1.47479	2.41252
hsa-miR-451a	MIMAT0001631	0.25325	0.997524	0.917383	1.88869	11.7067	1.46636	2.22304	12.6241	2.15148	2.88449
hsa-miR-589-5p	MIMAT0004799	0.253535	0.997524	0.622357	1.53939	2.44558	1.22164	1.75598	3.06794	1.35255	2.02648
hsa-miR-637	MIMAT0003307	0.255613	0.997524	0.568781	1.48327	2.07264	1.78803	2.76072	2.64143	1.08497	1.82414
hsa-miR-202-3p	MIMAT0002811	0.258491	0.997524	0.598745	1.5144	1.76282	1.42517	2.41506	2.36156	1.26922	2.10717
hsa-miR-548g-3p	MIMAT0005912	0.260151	0.997524	0.510156	1.4242	3.2945	1.45495	1.94372	3.80465	0.983695	1.51069
hsa-miR-633	MIMAT0003303	0.261946	0.997524	0.624272	1.54143	1.96751	1.49229	2.59988	2.59178	1.34999	2.3778
hsa-miR-3123	MIMAT0014985	0.262693	0.997524	0.670589	1.59172	2.4641	1.82513	3.27107	3.13469	1.43522	2.00929
hsa-miR-151b	MIMAT0010214	0.265921	0.997524	0.585585	1.50065	2.1468	1.63117	2.49801	2.73238	1.21815	1.64616
hsa-miR-921	MIMAT0004971	0.267146	0.997524	0.686417	1.60928	2.02052	1.85469	2.67438	2.70694	1.49856	2.22667
hsa-miR-566	MIMAT0003230	0.270077	0.997524	0.625557	1.54281	2.95691	1.28808	1.61913	3.58247	1.41821	1.90204
hsa-miR-564	MIMAT0003228	0.271161	0.997524	0.734077	1.66333	2.71293	1.97229	2.77371	3.44701	1.64255	2.86199
hsa-miR-1973	MIMAT0009448	0.271203	0.997524	0.483328	1.39796	3.24862	1.06035	1.61356	3.73195	1.00922	1.55382
hsa-miR-509-5p	MIMAT0004779	0.271985	0.997524	0.588096	1.50326	2.56068	1.55976	2.63594	3.14877	1.26466	1.75419
hsa-miR-516b-5p	MIMAT0002859	0.273414	0.997524	0.577397	1.49215	2.92255	1.85517	2.5402	3.49995	1.17124	1.83618
hsa-miR-1249	MIMAT0005901	0.277206	0.997524	0.596119	1.51164	2.05524	1.15605	1.31557	2.65136	1.37422	1.66706
hsa-miR-2116-5p	MIMAT0011160	0.278545	0.997524	0.467286	1.38251	3.65512	1.04165	0.587344	4.1224	0.983207	0.980046
hsa-miR-516a-5p	MIMAT0004770	0.279496	0.997524	0.548726	1.46279	2.25668	1.33311	1.73104	2.80541	1.20725	2.06104
hsa-miR-601	MIMAT0003269	0.280739	0.997524	0.573097	1.48771	4.59517	1.38127	2.5332	5.16827	1.28254	1.75194
hsa-miR-525-3p	MIMAT0002839	0.287963	0.997524	0.558542	1.47278	2.68956	1.68892	2.43579	3.2481	1.20427	1.89299
hsa-miR-15b-5p	MIMAT0000417	0.288966	0.997524	-0.398745	-1.31836	10.4184	0.509922	0.477765	10.0197	0.849649	0.855108
hsa-miR-524-5p	MIMAT0002849	0.290462	0.997524	0.553182	1.46732	2.50889	1.57463	1.8503	3.06207	1.21958	1.31361
hsa-miR-4455	MIMAT0018977	0.296686	0.997524	0.469131	1.38428	3.88859	1.47196	2.41883	4.35772	0.967625	1.44487
hsa-miR-144-3p	MIMAT0000436	0.303056	0.997524	0.985045	1.97938	8.13026	2.26536	1.30439	9.1153	2.53773	2.3716
hsa-miR-499b-3p	MIMAT0019898	0.303218	0.997524	0.562095	1.47641	2.89263	1.79044	2.45299	3.45472	1.25677	2.1932
hsa-miR-588	MIMAT0003255	0.304159	0.997524	0.630344	1.54793	2.00336	1.53424	2.67801	2.63371	1.53781	2.64431
hsa-miR-200c-3p	MIMAT0000617	0.304353	0.997524	0.335828	1.2621	4.2219	0.86415	0.843437	4.55773	0.59936	0.824818
hsa-miR-30a-5p	MIMAT0000087	0.305701	0.997524	0.358795	1.28235	4.53463	0.589893	0.544106	4.89343	0.7435	1.25676
hsa-miR-1225-5p	MIMAT0005572	0.305913	0.997524	0.551096	1.4652	2.74936	1.95062	2.50708	3.30046	1.19071	1.82347
hsa-miR-325	MIMAT0000771	0.307003	0.997524	0.43373	1.35072	2.59041	0.772581	1.30284	3.02414	0.998022	1.51478
hsa-miR-2278	MIMAT0011778	0.30767	0.997524	0.57574	1.49044	2.10919	1.64617	1.83323	2.68493	1.35177	1.91158
hsa-miR-2277-5p	MIMAT0017352	0.310951	0.997524	0.536084	1.45003	1.89787	1.25723	1.11061	2.43395	1.29557	1.68387
hsa-miR-548ag	MIMAT0018969	0.314307	0.997524	0.543339	1.45734	2.83278	1.9167	3.04941	3.37612	1.2059	1.55398
hsa-miR-219-1-3p	MIMAT0004567	0.314832	0.997524	0.517331	1.4313	2.50062	1.4392	1.72678	3.01795	1.21558	1.78134
hsa-miR-607	MIMAT0003275	0.316422	0.997524	0.567339	1.48179	1.79427	1.60346	2.3836	2.36161	1.36662	1.96742
hsa-miR-323b-3p	MIMAT0015050	0.317584	0.997524	0.635947	1.55396	2.06095	1.79661	2.98542	2.6969	1.57198	2.65082
hsa-miR-1276	MIMAT0005930	0.323341	0.997524	0.591694	1.50702	3.14984	1.75071	2.65501	3.74154	1.45341	2.33627
hsa-miR-1244	MIMAT0005896	0.324562	0.997524	0.463865	1.37923	3.66891	1.50516	2.02702	4.13278	1.04266	1.40853
hsa-miR-363-3p	MIMAT0000707	0.326906	0.997524	0.903731	1.8709	2.63702	1.76988	2.56504	3.54075	2.49207	4.82732
hsa-miR-548l	MIMAT0005889	0.328541	0.997524	0.581515	1.49642	2.63562	1.73092	2.82261	3.21714	1.44365	2.45534
hsa-miR-648	MIMAT0003318	0.330096	0.997524	0.648537	1.56758	1.94762	1.85868	2.51818	2.59615	1.66144	2.57418
hsa-miR-543	MIMAT0004954	0.333178	0.997524	0.527751	1.44168	2.69627	1.62933	1.81845	3.22402	1.28897	2.06283
hsa-miR-548al	MIMAT0019024	0.335972	0.997524	0.512952	1.42697	3.48798	1.36841	2.33134	4.00093	1.29294	2.12971
hsa-miR-137	MIMAT0000429	0.337713	0.997524	0.498982	1.41322	2.48725	1.30876	1.53165	2.98623	1.2589	1.81908
hsa-miR-618	MIMAT0003287	0.338464	0.997524	-0.460625	-1.37614	4.67004	1.36612	1.95066	4.20942	1.10995	1.88915
hsa-miR-617	MIMAT0003286	0.339598	0.997524	0.444422	1.36077	2.41736	1.11989	1.90927	2.86178	1.09578	1.325
hsa-miR-1281	MIMAT0005939	0.340672	0.997524	0.650086	1.56926	2.7421	2.06938	3.18586	3.39219	1.67901	2.86424
hsa-miR-449a	MIMAT0001541	0.342816	0.997524	0.530002	1.44393	2.83337	1.67881	2.27472	3.36337	1.32689	2.20638
hsa-miR-1247-5p	MIMAT0005899	0.347289	0.997524	0.514539	1.42854	1.58683	1.00911	0.933653	2.10137	1.3906	2.16877
hsa-miR-296-5p	MIMAT0000690	0.353141	0.997524	0.387557	1.30818	3.58921	0.898804	1.12956	3.97677	0.956731	1.39608
hsa-miR-328	MIMAT0000752	0.357275	0.997524	0.453552	1.36941	2.69497	1.00344	1.61839	3.14853	1.20788	1.47564
hsa-miR-608	MIMAT0003276	0.357347	0.997524	0.531517	1.44545	2.34475	1.38258	2.39159	2.87627	1.44219	2.04004
hsa-miR-320d	MIMAT0006764	0.35763	0.997524	0.495411	1.40972	2.53887	1.62621	2.16023	3.03428	1.26624	2.04598
hsa-miR-1273f	MIMAT0020601	0.358686	0.997524	0.568484	1.48296	2.42727	1.86643	2.31569	2.99575	1.50273	2.19942
hsa-miR-1909-3p	MIMAT0007883	0.360252	0.997524	0.571301	1.48586	2.56797	1.95588	2.44354	3.13927	1.50297	2.22653
hsa-miR-297	MIMAT0004450	0.361796	0.997524	0.477947	1.39276	3.47107	1.95804	2.91982	3.94902	1.13664	1.76235
hsa-miR-3154	MIMAT0015028	0.363253	0.997524	0.462503	1.37793	2.10433	1.32036	1.4209	2.56684	1.21674	1.841
hsa-miR-619	MIMAT0003288	0.365222	0.997524	0.490212	1.40465	1.90571	1.05247	0.934762	2.39593	1.36605	2.31416
hsa-miR-423-3p	MIMAT0001340	0.365983	0.997524	-0.412664	-1.33114	4.54425	0.912529	1.42191	4.13159	1.09467	1.38303
hsa-miR-219-2-3p	MIMAT0004675	0.366292	0.997524	0.537883	1.45184	2.52312	1.77888	2.99777	3.061	1.43665	2.1692
hsa-miR-1184	MIMAT0005829	0.367124	0.997524	0.51104	1.42508	2.2006	1.57556	2.24778	2.71164	1.37448	2.1494
hsa-miR-942	MIMAT0004985	0.367843	0.997524	0.398608	1.31824	4.25629	1.17747	1.36706	4.6549	1.00448	1.44301
hsa-miR-181a-5p	MIMAT0000256	0.371326	0.997524	0.316011	1.24488	9.1898	0.407448	0.432121	9.50581	0.775854	0.998369
hsa-miR-147b	MIMAT0004928	0.371533	0.997524	0.500216	1.41443	3.35729	1.68561	2.67604	3.8575	1.33022	1.97831
hsa-miR-122-5p	MIMAT0000421	0.374161	0.997524	0.461821	1.37728	2.93832	1.5397	2.1216	3.40014	1.21618	1.9836
hsa-miR-1266	MIMAT0005920	0.374466	0.997524	0.470012	1.38512	2.24347	1.59293	2.118	2.71348	1.23994	1.52325
hsa-miR-23c	MIMAT0018000	0.376138	0.997524	0.395429	1.31533	3.48501	0.85724	0.857168	3.88044	1.06798	1.82291
hsa-miR-2054	MIMAT0009979	0.376213	0.997524	0.596368	1.51191	2.82043	2.15624	3.36737	3.4168	1.63476	2.78197
hsa-miR-769-5p	MIMAT0003886	0.376507	0.997524	0.430994	1.34816	3.86686	1.40207	2.35182	4.29785	1.12644	2.10636
hsa-miR-1282	MIMAT0005940	0.377317	0.997524	0.517855	1.43182	2.2669	1.3558	1.77996	2.78476	1.47709	2.19971
hsa-miR-429	MIMAT0001536	0.378322	0.997524	0.425867	1.34338	2.086	0.900082	1.03353	2.51187	1.18934	1.38057
hsa-miR-551b-3p	MIMAT0003233	0.379708	0.997524	0.458419	1.37404	2.70455	1.60372	2.16871	3.16297	1.21151	1.76009
hsa-miR-135a-5p	MIMAT0000428	0.380711	0.997524	0.52454	1.43847	2.65881	2.06409	3.17895	3.18335	1.3881	2.28372
hsa-miR-27b-3p	MIMAT0000419	0.380762	0.997524	-0.266603	-1.20297	5.72309	0.628562	0.797781	5.45649	0.543233	0.666565
hsa-miR-3161	MIMAT0015035	0.381768	0.997524	0.446476	1.36271	3.19509	1.49275	2.39686	3.64157	1.19253	1.82563
hsa-miR-1268a	MIMAT0005922	0.381958	0.997524	0.436941	1.35373	3.41617	1.65956	2.6906	3.85311	1.11831	1.77853
hsa-miR-19b-3p	MIMAT0000074	0.383022	0.997524	0.450146	1.36618	7.90532	1.24338	1.48571	8.35547	1.25498	1.79143
hsa-miR-520b	MIMAT0002843	0.383098	0.997524	0.475983	1.39087	2.98789	1.55212	1.541	3.46387	1.30639	2.02023
hsa-miR-499a-3p	MIMAT0004772	0.384526	0.997524	-0.399525	-1.31907	4.58616	1.54181	2.28799	4.18664	0.992189	1.32007
hsa-miR-184	MIMAT0000454	0.386626	0.997524	0.537518	1.45147	1.98129	2.18964	3.59515	2.51881	1.44049	2.1428
hsa-miR-924	MIMAT0004974	0.386995	0.997524	0.483971	1.39859	2.43886	1.51834	1.55835	2.92283	1.36019	1.528
hsa-miR-1263	MIMAT0005915	0.38979	0.997524	0.450374	1.36639	1.58159	1.30959	1.46419	2.03197	1.27134	1.73856
hsa-miR-605	MIMAT0003273	0.390586	0.997524	0.55461	1.46877	2.79772	1.84589	3.36003	3.35233	1.59862	2.49658
hsa-miR-302c-3p	MIMAT0000717	0.392877	0.997524	0.457389	1.37305	3.30567	1.25132	2.17947	3.76306	1.32015	2.09312
hsa-miR-548n	MIMAT0005916	0.394394	0.997524	0.449326	1.3654	2.87424	1.44541	1.99474	3.32357	1.26226	2.05639
hsa-miR-1290	MIMAT0005880	0.394458	0.997524	-0.379583	-1.30097	4.52377	1.00542	1.62706	4.14419	1.0446	1.42629
hsa-miR-132-3p	MIMAT0000426	0.396148	0.997524	0.312349	1.24173	4.82335	1.0541	1.34077	5.1357	0.738809	0.943952
hsa-miR-1294	MIMAT0005884	0.39684	0.997524	0.564204	1.47857	2.38702	1.76986	3.47443	2.95122	1.6786	2.57366
hsa-miR-22-3p	MIMAT0000077	0.397363	0.997524	0.38174	1.30291	6.89709	0.791071	0.78175	7.27883	1.09106	1.86041
hsa-miR-944	MIMAT0004987	0.399982	0.997524	0.427955	1.34533	2.82564	1.42513	1.17605	3.25359	1.19856	1.31605
hsa-miR-1273a	MIMAT0005926	0.400087	0.997524	0.602658	1.51851	2.49241	2.08408	3.10135	3.09507	1.79301	2.94197
hsa-miR-1270	MIMAT0005924	0.400875	0.997524	0.427652	1.34504	2.81459	1.40438	1.96533	3.24224	1.20448	1.42951
hsa-miR-3127-5p	MIMAT0014990	0.402012	0.997524	0.456994	1.37268	2.14538	1.30933	1.58167	2.60237	1.34578	1.46073
hsa-miR-2114-5p	MIMAT0011156	0.403272	0.997524	0.42515	1.34271	2.73006	1.50213	2.12418	3.15521	1.18484	1.61647
hsa-miR-148b-3p	MIMAT0000759	0.403391	0.997524	0.269731	1.20558	7.14798	0.560609	0.694678	7.41771	0.637224	0.625955
hsa-miR-651	MIMAT0003321	0.403742	0.997524	0.387994	1.30857	3.27191	1.48172	2.08529	3.6599	1.02665	1.73501
hsa-miR-208a	MIMAT0000241	0.404387	0.997524	0.436015	1.35286	2.65023	1.05452	1.54496	3.08625	1.30507	1.98306
hsa-miR-491-5p	MIMAT0002807	0.40685	0.997524	0.455544	1.3713	3.19085	1.56465	2.34735	3.64639	1.31694	1.99711
hsa-miR-454-3p	MIMAT0003885	0.409637	0.997524	-0.301121	-1.2321	5.041	0.621259	0.921728	4.73987	0.799951	0.927025
hsa-miR-1321	MIMAT0005952	0.409751	0.997524	0.569491	1.484	2.87896	2.25517	3.69386	3.44845	1.67407	2.72401
hsa-miR-206	MIMAT0000462	0.410828	0.997524	0.415265	1.33354	2.84633	1.0455	1.51353	3.26159	1.2455	2.20415
hsa-miR-339-5p	MIMAT0000764	0.411034	0.997524	0.42948	1.34675	2.39784	1.88448	2.76614	2.82731	1.15069	1.4644
hsa-miR-326	MIMAT0000756	0.413195	0.997524	-0.43369	-1.35068	2.99205	1.61643	2.61352	2.55836	1.23912	1.76062
hsa-miR-598	MIMAT0003266	0.413303	0.997524	0.447306	1.36349	4.53324	1.47838	2.40216	4.98054	1.32388	2.04912
hsa-miR-198	MIMAT0000228	0.415066	0.997524	0.468186	1.38337	3.7738	1.42908	1.20537	4.24198	1.42665	2.12192
hsa-miR-1278	MIMAT0005936	0.415094	0.997524	0.440165	1.35676	2.13165	1.40533	1.54389	2.57181	1.31317	1.74753
hsa-miR-2276	MIMAT0011775	0.415806	0.997524	0.491418	1.40583	3.13088	1.77411	2.74183	3.6223	1.46857	2.1653
hsa-miR-25-3p	MIMAT0000081	0.416856	0.997524	0.338844	1.26474	8.89459	0.716165	0.797321	9.23344	0.98138	1.23044
hsa-miR-18a-5p	MIMAT0000072	0.417797	0.997524	-0.314135	-1.24327	5.47418	0.557607	0.654713	5.16005	0.890994	1.15433
hsa-miR-2682-5p	MIMAT0013517	0.418789	0.997524	0.286718	1.21986	4.74835	0.876128	0.603662	5.03506	0.719398	0.919285
hsa-miR-204-5p	MIMAT0000265	0.42058	0.997524	-0.413497	-1.33191	3.05188	1.55005	2.61573	2.63838	1.19281	1.7719
hsa-miR-590-3p	MIMAT0004801	0.424526	0.997524	0.366547	1.28926	3.61629	1.35205	2.4034	3.98284	1.03312	1.57233
hsa-miR-610	MIMAT0003278	0.425415	0.997524	0.427235	1.34465	1.99421	1.66521	2.86774	2.42144	1.25113	1.7741
hsa-miR-342-5p	MIMAT0004694	0.425669	0.997524	0.432829	1.34988	2.46911	0.993559	1.32826	2.90194	1.38071	2.01
hsa-miR-760	MIMAT0004957	0.426643	0.997524	0.433037	1.35007	2.96015	1.52318	2.54298	3.39319	1.30927	2.0575
hsa-miR-643	MIMAT0003313	0.427748	0.997524	0.432796	1.34985	2.68883	1.79568	2.33972	3.12162	1.25869	1.96108
hsa-miR-373-3p	MIMAT0000726	0.428413	0.997524	0.371308	1.29352	2.44708	1.22935	1.76797	2.81839	1.09236	1.70809
hsa-miR-125a-3p	MIMAT0004602	0.429633	0.997524	0.370138	1.29248	3.11865	1.01671	1.36743	3.48879	1.12467	1.5228
hsa-miR-98	MIMAT0000096	0.430561	0.997524	-0.269118	-1.20507	5.57589	0.431458	0.575751	5.30677	0.728127	0.976948
hsa-miR-139-5p	MIMAT0000250	0.434295	0.997524	0.407224	1.32613	3.13517	1.4049	2.09309	3.54239	1.24666	1.57606
hsa-miR-1913	MIMAT0007888	0.437577	0.997524	0.46075	1.37626	2.88717	1.85948	2.55433	3.34792	1.4164	2.07677
hsa-miR-409-3p	MIMAT0001639	0.4377	0.997524	0.418742	1.33676	3.47562	1.48862	2.38541	3.89436	1.29759	2.16938
hsa-miR-136-5p	MIMAT0000448	0.438848	0.997524	0.377407	1.299	3.18778	1.43537	2.25466	3.56518	1.12203	1.94175
hsa-miR-211-5p	MIMAT0000268	0.439491	0.997524	0.406764	1.32571	2.52296	1.70485	2.01179	2.92973	1.20743	1.5651
hsa-miR-489	MIMAT0002805	0.445055	0.997524	0.296936	1.22853	4.08699	0.700316	0.610765	4.38393	0.879987	1.12248
hsa-miR-708-5p	MIMAT0004926	0.44842	0.997524	0.457816	1.37346	2.10898	1.38774	1.57684	2.56679	1.53209	2.34698
hsa-miR-584-5p	MIMAT0003249	0.451516	0.997524	0.388161	1.30872	2.59456	1.3551	1.60585	2.98272	1.23704	1.84354
hsa-miR-452-5p	MIMAT0001635	0.453083	0.997524	0.462272	1.37771	2.45483	1.63138	2.52804	2.9171	1.53603	2.17115
hsa-miR-764	MIMAT0010367	0.455137	0.997524	0.452633	1.36854	2.88218	1.88868	3.22174	3.33481	1.45484	2.21283
hsa-miR-548q	MIMAT0011163	0.456557	0.997524	-0.299814	-1.23099	3.67315	0.655917	0.714939	3.37333	0.936055	1.24436
hsa-miR-671-3p	MIMAT0004819	0.459367	0.997524	0.483275	1.39791	1.8384	2.14114	3.88749	2.32167	1.56811	2.8372
hsa-miR-1182	MIMAT0005827	0.461014	0.997524	0.359506	1.28299	2.63051	1.18399	1.91143	2.99001	1.1673	1.52682
hsa-miR-193b-3p	MIMAT0002819	0.461033	0.997524	0.436569	1.35338	2.98955	1.86386	3.05782	3.42612	1.41154	1.59876
hsa-miR-613	MIMAT0003281	0.462911	0.997524	0.444852	1.36117	2.87073	1.70782	1.3081	3.31558	1.48895	2.26383
hsa-miR-577	MIMAT0003242	0.467114	0.997524	0.367718	1.29031	3.11194	1.405	1.78491	3.47966	1.19374	1.78778
hsa-miR-410	MIMAT0002171	0.467772	0.997524	0.378208	1.29973	3.66331	1.8659	2.34617	4.04152	1.15073	1.66047
hsa-miR-4461	MIMAT0018983	0.468473	0.997524	0.528758	1.44269	2.77221	2.12412	3.49991	3.30097	1.83191	2.78871
hsa-miR-302a-3p	MIMAT0000684	0.468885	0.997524	0.388959	1.30945	3.16751	1.41077	2.14916	3.55647	1.30277	2.19226
hsa-miR-1976	MIMAT0009451	0.469118	0.997524	0.413993	1.33237	1.19991	1.3696	2.5197	1.6139	1.42817	2.44189
hsa-miR-877-5p	MIMAT0004949	0.472449	0.997524	0.421369	1.3392	2.80574	1.88271	2.73181	3.22711	1.38745	1.78653
hsa-miR-891b	MIMAT0004913	0.474308	0.997524	0.450688	1.36669	2.68971	1.56371	2.49704	3.1404	1.59323	2.89114
hsa-miR-548ac	MIMAT0018938	0.478498	0.997524	0.403325	1.32255	2.41356	1.88004	2.88965	2.81689	1.32599	1.74111
hsa-miR-1206	MIMAT0005870	0.479164	0.997524	0.368341	1.29087	3.11866	1.67292	2.39637	3.487	1.19444	1.8041
hsa-miR-551a	MIMAT0003214	0.480369	0.997524	0.328976	1.25612	3.52655	1.34007	2.30996	3.85553	1.06316	1.52627
hsa-miR-203	MIMAT0000264	0.480525	0.997524	0.332551	1.25924	2.58015	0.742465	1.01956	2.9127	1.16749	1.81016
hsa-miR-186-5p	MIMAT0000456	0.48058	0.997524	0.269726	1.20558	5.48931	1.03974	0.889398	5.75903	0.801762	1.16674
hsa-miR-937	MIMAT0004980	0.483394	0.997524	0.389145	1.30962	2.71213	1.70119	2.9948	3.10127	1.31386	1.83275
hsa-miR-665	MIMAT0004952	0.484114	0.997524	0.456135	1.37186	2.13191	1.93975	3.25051	2.58805	1.60416	2.69326
hsa-miR-548d-3p	MIMAT0003323	0.484603	0.997524	-0.261082	-1.19838	4.91815	0.772178	1.29086	4.65707	0.813237	1.04918
hsa-miR-379-5p	MIMAT0000733	0.485422	0.997524	0.343448	1.26879	2.81152	0.987777	1.68542	3.15497	1.21137	1.58177
hsa-miR-4448	MIMAT0018967	0.486682	0.997524	-0.525116	-1.43905	3.60191	1.74121	3.16061	3.07679	1.97589	3.08202
hsa-miR-539-5p	MIMAT0003163	0.486686	0.997524	0.4062	1.32519	1.77339	1.73673	2.86171	2.17959	1.40806	1.52797
hsa-miR-649	MIMAT0003319	0.487581	0.997524	0.323143	1.25105	2.34019	1.20871	1.73885	2.66334	1.08491	1.25104
hsa-miR-510	MIMAT0002882	0.495753	0.997524	0.317533	1.2462	2.78306	0.993219	1.73128	3.10059	1.12038	1.7381
hsa-miR-378b	MIMAT0014999	0.495959	0.997524	0.33639	1.26259	3.95081	0.816601	1.04594	4.2872	1.23686	1.85854
hsa-miR-517a-3p	MIMAT0002852	0.500147	0.997524	0.411894	1.33043	2.83891	1.9727	3.25313	3.2508	1.45574	2.34647
hsa-miR-16-5p	MIMAT0000069	0.500456	0.997524	0.383912	1.30488	10.0163	1.05084	1.4275	10.4002	1.4629	1.94086
hsa-miR-378c	MIMAT0016847	0.504384	0.997524	0.385255	1.30609	2.38047	1.71752	3.13835	2.76573	1.38798	1.6488
hsa-miR-1243	MIMAT0005894	0.504713	0.997524	0.392371	1.31255	2.85748	1.72236	2.90804	3.24985	1.42578	2.15562
hsa-miR-520g	MIMAT0002858	0.506058	0.997524	0.358556	1.28214	1.97383	1.68641	2.70493	2.33238	1.2599	1.74866
hsa-miR-450a-5p	MIMAT0001545	0.506271	0.997524	-0.248698	-1.18813	6.51487	0.482371	0.652486	6.26617	0.849533	1.12606
hsa-miR-3180-5p	MIMAT0015057	0.507136	0.997524	0.400549	1.32001	2.61447	2.36185	3.96552	3.01502	1.33731	2.17685
hsa-miR-299-5p	MIMAT0002890	0.507257	0.997524	0.355337	1.27928	2.67665	1.67515	2.38121	3.03199	1.25024	2.07737
hsa-let-7e-5p	MIMAT0000066	0.50748	0.997524	-0.301036	-1.23203	4.8169	0.861586	1.15011	4.51586	1.09583	1.79109
hsa-miR-362-5p	MIMAT0000705	0.507698	0.997524	-0.278347	-1.2128	4.09252	0.491105	0.455476	3.81418	1.01382	1.0374
hsa-miR-147a	MIMAT0000251	0.509305	0.997524	0.350473	1.27498	2.32637	1.4372	1.67478	2.67684	1.27839	1.86066
hsa-miR-194-5p	MIMAT0000460	0.510508	0.997524	-0.240568	-1.18146	5.14264	0.821529	0.830853	4.90208	0.774777	1.01961
hsa-miR-493-3p	MIMAT0003161	0.511029	0.997524	0.35587	1.27976	3.84166	1.67345	2.45528	4.19753	1.2708	1.82174
hsa-miR-4647	MIMAT0019709	0.512032	0.997524	0.430784	1.34797	3.12236	2.06784	3.34722	3.55314	1.59766	2.54072
hsa-miR-508-5p	MIMAT0004778	0.512903	0.997524	0.361631	1.28488	2.8193	1.5581	2.33101	3.18093	1.3325	2.18857
hsa-miR-212-3p	MIMAT0000269	0.512972	0.997524	0.43595	1.3528	3.11809	1.75899	2.71527	3.55404	1.68482	2.7973
hsa-miR-4516	MIMAT0019053	0.513351	0.997524	0.459451	1.37502	7.32622	1.78648	2.02696	7.78567	1.80127	3.07063
hsa-miR-200b-3p	MIMAT0000318	0.51471	0.997524	0.341203	1.26681	3.54378	1.51125	2.07301	3.88498	1.23913	1.59831
hsa-miR-496	MIMAT0002818	0.514957	0.997524	0.315391	1.24435	3.27952	1.3907	2.31895	3.59491	1.12062	1.77039
hsa-miR-767-3p	MIMAT0003883	0.515011	0.997524	0.389279	1.30974	3.68437	1.71703	2.96724	4.07365	1.46061	2.50031
hsa-miR-1268b	MIMAT0018925	0.515532	0.997524	0.391698	1.31194	2.59592	1.95329	2.75506	2.98761	1.43005	2.21111
hsa-miR-1264	MIMAT0005791	0.518399	0.997524	0.423145	1.34085	2.84606	1.90059	2.07053	3.26921	1.62334	2.65125
hsa-miR-1298	MIMAT0005800	0.519455	0.997524	0.445337	1.36163	2.79105	1.77759	2.40287	3.23639	1.76461	2.84699
hsa-miR-4532	MIMAT0019071	0.520821	0.997524	0.412243	1.33075	3.13746	1.68191	2.75226	3.5497	1.61624	2.85298
hsa-miR-548c-5p	MIMAT0004806	0.524549	0.997524	0.346709	1.27166	2.84826	1.281	1.55692	3.19497	1.35084	1.75316
hsa-miR-597	MIMAT0003265	0.525121	0.997524	0.305592	1.23593	3.28366	1.22091	1.93121	3.58926	1.13848	1.44923
hsa-miR-181b-5p+hsa-miR-181d	MIMAT0000257	0.52656	0.997524	0.24844	1.18792	5.31526	0.483613	0.395658	5.5637	0.915922	0.88855
hsa-miR-650	MIMAT0003320	0.52746	0.997524	0.378552	1.30004	2.34791	2.05481	3.10628	2.72646	1.39632	2.33981
hsa-miR-519e-3p	MIMAT0002829	0.527618	0.997524	0.337416	1.26349	2.90133	1.60879	2.38135	3.23875	1.25795	1.64359
hsa-miR-4284	MIMAT0016915	0.52763	0.997524	0.290921	1.22342	3.06809	1.32429	1.99895	3.35901	1.0464	1.45865
hsa-miR-548b-3p	MIMAT0003254	0.529229	0.997524	0.312459	1.24182	2.9147	1.5079	1.8006	3.22716	1.14239	1.96575
hsa-miR-424-5p	MIMAT0001341	0.531641	0.997524	0.290944	1.22344	4.14288	1.26183	1.49223	4.43382	1.07487	1.34235
hsa-miR-376b	MIMAT0002172	0.531677	0.997524	0.343869	1.26916	3.21466	1.32195	1.70463	3.55853	1.36173	1.77488
hsa-miR-1304-5p	MIMAT0005892	0.533332	0.997524	0.382747	1.30382	2.52057	2.05144	3.08693	2.90332	1.4522	2.26605
hsa-miR-501-3p	MIMAT0004774	0.535312	0.997524	0.290379	1.22296	3.04426	1.25134	2.26405	3.33464	1.08871	1.46072
hsa-miR-4485	MIMAT0019019	0.538436	0.997524	0.309092	1.23893	2.66812	1.47099	2.22573	2.97721	1.17103	1.82373
hsa-miR-214-3p	MIMAT0000271	0.540451	0.997524	0.394709	1.31468	3.09424	1.56489	2.62109	3.48895	1.64372	2.49715
hsa-miR-1289	MIMAT0005879	0.541802	0.997524	0.378618	1.3001	2.26876	1.9974	2.75208	2.64738	1.48561	2.16166
hsa-miR-1262	MIMAT0005914	0.542684	0.997524	0.306031	1.2363	2.31018	0.942868	1.36308	2.61621	1.25295	1.81591
hsa-miR-1285-3p	MIMAT0005876	0.543091	0.997524	0.374224	1.29614	2.10106	1.86267	2.51234	2.47528	1.49419	2.30593
hsa-miR-514b-3p	MIMAT0015088	0.544143	0.997524	0.338543	1.26448	2.56813	1.38706	2.15179	2.90667	1.38039	2.10293
hsa-miR-548a-3p	MIMAT0003251	0.54503	0.997524	0.293571	1.22567	2.99571	1.14118	0.948419	3.28928	1.16605	1.72634
hsa-miR-658	MIMAT0003336	0.545726	0.997524	0.41113	1.32973	3.03794	2.07032	3.67435	3.44907	1.67847	2.64611
hsa-miR-142-5p	MIMAT0000433	0.547383	0.997524	0.234569	1.17656	5.02598	0.900225	1.21829	5.26055	0.857012	0.862656
hsa-miR-187-3p	MIMAT0000262	0.547685	0.997524	0.342149	1.26764	2.99973	1.85697	3.29576	3.34187	1.33225	1.888
hsa-miR-655	MIMAT0003331	0.548157	0.997524	0.296094	1.22782	2.90033	1.20384	1.90359	3.19642	1.18448	2.01793
hsa-miR-548p	MIMAT0005934	0.548683	0.997524	0.31342	1.24265	2.83939	1.65288	2.67765	3.15281	1.20753	1.59507
hsa-miR-455-5p	MIMAT0003150	0.549972	0.997524	0.336925	1.26306	2.70936	1.90029	2.9504	3.04629	1.30299	1.99274
hsa-miR-210	MIMAT0000267	0.552323	0.997524	0.313232	1.24249	3.07372	1.51516	1.94267	3.38696	1.25098	1.86059
hsa-miR-662	MIMAT0003325	0.552969	0.997524	0.258913	1.19658	3.02294	1.14469	1.38353	3.28185	0.99056	1.39151
hsa-miR-200a-3p	MIMAT0000682	0.553055	0.997524	0.304419	1.23492	3.24409	1.5174	2.30992	3.54851	1.20099	2.00238
hsa-miR-1255a	MIMAT0005906	0.55322	0.997524	0.314667	1.24372	3.22223	1.96824	2.4617	3.5369	1.16376	1.79557
hsa-miR-4531	MIMAT0019070	0.553406	0.997524	0.230779	1.17347	3.70844	0.519847	0.685634	3.93922	0.902594	0.825326
hsa-miR-376a-3p	MIMAT0000729	0.553596	0.997524	0.286912	1.22003	4.15885	1.43734	2.07806	4.44577	1.11201	1.53529
hsa-miR-1245b-3p	MIMAT0019951	0.554115	0.997524	0.255557	1.1938	3.59461	1.25776	1.49224	3.85017	0.952482	1.33854
hsa-miR-1295a	MIMAT0005885	0.554451	0.997524	0.340267	1.26599	2.58309	1.68371	3.02132	2.92335	1.39027	2.18988
hsa-miR-1287	MIMAT0005878	0.554816	0.997524	0.330548	1.25749	2.89065	1.6132	2.54298	3.2212	1.34775	2.40388
hsa-miR-656	MIMAT0003332	0.558349	0.997524	0.261565	1.19878	3.52117	1.29769	2.34314	3.78274	1.001	1.44268
hsa-miR-1273d	MIMAT0015090	0.559123	0.997524	-0.317782	-1.24641	4.12314	1.59175	2.5012	3.80535	1.29663	1.81375
hsa-miR-1180	MIMAT0005825	0.560052	0.997524	-0.311412	-1.24092	3.64954	1.26398	1.78547	3.33812	1.31826	1.9097
hsa-miR-581	MIMAT0003246	0.560622	0.997524	0.319897	1.24824	3.95134	1.51584	2.69529	4.27124	1.33051	2.39253
hsa-miR-518c-3p	MIMAT0002848	0.560778	0.997524	0.345585	1.27067	3.19456	2.04471	3.38258	3.54014	1.38124	2.06872
hsa-miR-802	MIMAT0004185	0.561308	0.997524	0.343675	1.26898	2.95708	1.91635	3.189	3.30076	1.40045	1.74875
hsa-miR-548aj-3p	MIMAT0018990	0.564621	0.997524	0.326095	1.25362	2.89034	1.69403	3.07976	3.21644	1.35522	1.94121
hsa-miR-626	MIMAT0003295	0.565478	0.997524	0.378172	1.29969	2.72647	1.92808	2.93771	3.10464	1.62873	2.47292
hsa-miR-545-3p	MIMAT0003165	0.566056	0.997524	0.310073	1.23977	3.07289	1.31581	2.3686	3.38297	1.33089	1.82073
hsa-miR-1224-3p	MIMAT0005459	0.566114	0.997524	0.355026	1.27901	2.11416	1.44607	2.02663	2.46919	1.57514	2.55308
hsa-miR-602	MIMAT0003270	0.567729	0.997524	0.297127	1.2287	2.67405	1.05385	1.35687	2.97117	1.29825	1.80002
hsa-miR-542-3p	MIMAT0003389	0.567912	0.997524	0.266362	1.20277	4.6834	0.981898	1.51362	4.94976	1.12374	1.4748
hsa-miR-92b-3p	MIMAT0003218	0.568248	0.997524	0.370786	1.29306	2.83835	1.56066	1.82826	3.20914	1.66119	2.83156
hsa-miR-4286	MIMAT0016916	0.569545	0.997524	0.245063	1.18514	4.58575	0.605206	0.872186	4.83082	1.04252	1.54772
hsa-miR-329	MIMAT0001629	0.571646	0.997524	0.315831	1.24473	3.29511	1.63888	2.31538	3.61094	1.3385	1.68202
hsa-miR-505-3p	MIMAT0002876	0.572161	0.997524	0.190585	1.14123	3.6856	0.943228	1.09942	3.87618	0.633726	1.0815
hsa-miR-647	MIMAT0003317	0.572174	0.997524	0.342428	1.26789	2.63057	1.42543	2.20338	2.97299	1.53668	2.00063
hsa-miR-483-3p	MIMAT0002173	0.572339	0.997524	-0.280593	-1.21469	4.21353	1.14406	1.31058	3.93294	1.20745	1.97719
hsa-miR-1225-3p	MIMAT0005573	0.572598	0.997524	0.271493	1.20706	3.10088	1.37371	2.03769	3.37237	1.11308	1.31943
hsa-miR-1250	MIMAT0005902	0.574269	0.997524	-0.330835	-1.25774	2.82305	1.65213	2.65844	2.49221	1.44219	2.20252
hsa-miR-346	MIMAT0000773	0.574505	0.997524	0.242162	1.18276	4.08778	1.15158	1.83075	4.32995	0.970779	1.57596
hsa-miR-4741	MIMAT0019871	0.57856	0.997524	0.335158	1.26152	3.26159	1.67038	2.12066	3.59675	1.48855	2.51267
hsa-miR-1260b	MIMAT0015041	0.580317	0.997524	-0.233964	-1.17606	2.98763	0.642595	0.767113	2.75366	1.01199	1.47986
hsa-miR-3185	MIMAT0015065	0.581143	0.997524	0.365315	1.28816	2.85449	1.97088	3.04561	3.2198	1.63521	2.37056
hsa-miR-548t-5p	MIMAT0015009	0.581903	0.997524	0.36846	1.29097	3.19795	1.9539	3.34506	3.56641	1.66229	2.83292
hsa-miR-4521	MIMAT0019058	0.58215	0.997524	0.312214	1.24161	2.98947	1.31921	2.0443	3.30168	1.42236	2.17989
hsa-miR-941	MIMAT0004984	0.582726	0.997524	0.277358	1.21197	3.81755	1.32902	2.39804	4.09491	1.20591	1.69966
hsa-miR-522-3p	MIMAT0002868	0.586337	0.997524	0.30392	1.23449	2.68978	1.65093	2.8501	2.9937	1.33696	1.7432
hsa-miR-450b-5p	MIMAT0004909	0.587494	0.997524	-0.26046	-1.19786	5.07222	1.37968	2.0267	4.81176	1.10835	1.43095
hsa-miR-1179	MIMAT0005824	0.587641	0.997524	0.326026	1.25356	3.66631	1.78721	2.62358	3.99233	1.46033	2.14057
hsa-miR-515-3p	MIMAT0002827	0.589099	0.997524	0.271884	1.20738	3.77817	1.22971	1.64274	4.05005	1.21696	1.89895
hsa-miR-519d	MIMAT0002853	0.591087	0.997524	0.260429	1.19783	3.52379	1.4366	2.02245	3.78422	1.11411	1.47884
hsa-miR-548am-3p	MIMAT0019076	0.592912	0.997524	0.263419	1.20032	4.47087	1.21897	2.04216	4.73429	1.1815	2.25329
hsa-miR-939	MIMAT0004982	0.593242	0.997524	0.3959	1.31576	2.30668	2.01141	3.02364	2.70258	1.89309	2.69671
hsa-miR-506-3p	MIMAT0002878	0.593737	0.997524	0.327586	1.25491	2.62022	1.82947	2.57185	2.94781	1.49703	2.32416
hsa-miR-513a-5p	MIMAT0002877	0.594435	0.997524	0.31409	1.24323	2.43251	1.73898	2.20555	2.7466	1.43024	2.37022
hsa-miR-569	MIMAT0003234	0.597198	0.997524	0.29799	1.22943	3.06024	1.74859	1.91237	3.35823	1.33706	1.91078
hsa-miR-519b-3p	MIMAT0002837	0.597972	0.997524	0.299884	1.23105	2.57877	1.26347	2.18934	2.87865	1.43464	1.92248
hsa-miR-548z	MIMAT0018446	0.598844	0.997524	0.273508	1.20874	3.78638	1.26912	1.863	4.05988	1.26839	2.01678
hsa-miR-670	MIMAT0010357	0.599856	0.997524	0.303165	1.23385	3.45619	1.68945	2.87149	3.75936	1.39769	1.812
hsa-miR-105-5p	MIMAT0000102	0.600488	0.997524	-0.313261	-1.24251	3.50643	1.56183	2.541	3.19317	1.48938	1.95958
hsa-miR-3182	MIMAT0015062	0.60281	0.997524	0.342043	1.26755	4.222	2.07871	3.00677	4.56404	1.5982	2.71405
hsa-miR-1234	MIMAT0005589	0.603591	0.997524	0.307425	1.2375	2.91236	1.3923	1.97573	3.21978	1.49473	2.09871
hsa-miR-1269b	MIMAT0019059	0.603883	0.997524	0.308383	1.23832	2.30917	1.72466	2.95536	2.61755	1.44847	2.23962
hsa-miR-3131	MIMAT0014996	0.605359	0.997524	0.350949	1.2754	2.90193	1.9127	2.36331	3.25288	1.70371	2.60468
hsa-miR-490-3p	MIMAT0002806	0.606361	0.997524	0.310262	1.23993	2.51304	1.73393	3.09968	2.8233	1.47351	2.508
hsa-miR-337-3p	MIMAT0000754	0.606856	0.997524	0.198286	1.14733	4.59091	0.845901	1.08485	4.78919	0.848974	1.11758
hsa-miR-3196	MIMAT0015080	0.608218	0.997524	0.356444	1.28027	2.95987	2.05432	3.14219	3.31631	1.73297	3.1441
hsa-miR-99b-5p	MIMAT0000689	0.611435	0.997524	0.238732	1.17995	3.99246	1.17567	1.44899	4.2312	1.10794	1.26034
hsa-miR-520a-5p	MIMAT0002833	0.612887	0.997524	0.314402	1.2435	2.32018	1.60758	2.37192	2.63459	1.56047	2.04035
hsa-miR-320c	MIMAT0005793	0.613729	0.997524	0.259607	1.19715	2.20597	1.7723	3.26829	2.46558	1.15112	1.50447
hsa-miR-485-5p	MIMAT0002175	0.614284	0.997524	0.299618	1.23082	3.65562	1.73669	2.62803	3.95524	1.44685	2.06998
hsa-miR-603	MIMAT0003271	0.615031	0.997524	0.241943	1.18258	3.34139	1.48647	2.38702	3.58334	1.09078	1.49264
hsa-miR-1305	MIMAT0005893	0.616136	0.997524	0.29458	1.22653	3.28769	1.79804	2.98673	3.58227	1.41107	2.27455
hsa-miR-744-5p	MIMAT0004945	0.618161	0.997524	0.279261	1.21357	2.76358	1.43245	1.55844	3.04284	1.38149	2.20344
hsa-miR-1265	MIMAT0005918	0.620684	0.997524	0.354031	1.27813	2.87599	2.50044	4.42555	3.23002	1.71156	2.81111
hsa-miR-4425	MIMAT0018940	0.62098	0.997524	0.340899	1.26655	2.16706	2.49816	4.43726	2.50796	1.61991	2.70921
hsa-miR-361-3p	MIMAT0004682	0.622549	0.997524	0.142273	1.10364	5.59394	0.721393	0.771994	5.73621	0.451516	0.608384
hsa-miR-661	MIMAT0003324	0.624531	0.997524	0.249698	1.18896	2.40486	1.13067	0.624807	2.65456	1.25545	1.74569
hsa-miR-146a-5p	MIMAT0000449	0.625013	0.997524	0.172297	1.12685	6.16734	0.496869	0.606608	6.33963	0.76753	1.16769
hsa-miR-503	MIMAT0002874	0.626922	0.997524	-0.237149	-1.17866	5.09454	1.34602	2.44081	4.85739	1.14318	2.00223
hsa-miR-542-5p	MIMAT0003340	0.626949	0.997524	0.256739	1.19478	2.8892	1.57091	2.65897	3.14593	1.24552	1.56304
hsa-miR-495	MIMAT0002817	0.628718	0.997524	0.239343	1.18045	4.20828	1.37285	2.34917	4.44762	1.16379	1.74705
hsa-miR-1267	MIMAT0005921	0.630569	0.997524	-0.260361	-1.19778	4.12977	1.4353	2.33131	3.86941	1.31623	1.99385
hsa-miR-1228-3p	MIMAT0005583	0.630847	0.997524	0.334641	1.26106	2.85873	1.97769	2.72207	3.19337	1.7505	2.61074
hsa-miR-1303	MIMAT0005891	0.631108	0.997524	0.31499	1.244	2.86338	1.8652	2.55608	3.17837	1.63418	2.20594
hsa-miR-3676-3p	MIMAT0018100	0.631965	0.997524	-0.299433	-1.23066	1.98765	1.89664	2.88681	1.68822	1.52302	2.76835
hsa-miR-103a-3p	MIMAT0000101	0.632285	0.997524	0.283022	1.21674	2.4351	1.81999	2.73601	2.71813	1.42054	2.02645
hsa-miR-491-3p	MIMAT0004765	0.633085	0.997524	0.272186	1.20764	3.03918	1.76701	3.23014	3.31137	1.35598	1.99083
hsa-miR-1273g-5p	MIMAT0020602	0.635328	0.997524	0.313251	1.2425	2.25613	1.77409	2.61143	2.56938	1.66493	2.86822
hsa-miR-302f	MIMAT0005932	0.635517	0.997524	-0.216356	-1.1618	4.663	1.17665	1.30529	4.44665	1.05961	1.46978
hsa-miR-718	MIMAT0012735	0.642173	0.997524	0.338691	1.26461	1.88067	2.29644	4.13021	2.21936	1.80155	2.83506
hsa-miR-10a-5p	MIMAT0000253	0.642462	0.997524	0.181414	1.13399	5.05385	1.0756	1.84423	5.23526	0.829949	1.34473
hsa-miR-216b	MIMAT0004959	0.64286	0.997524	0.206701	1.15405	4.74512	1.0953	1.97987	4.95182	1.03437	1.63778
hsa-miR-513c-5p	MIMAT0005789	0.642871	0.997524	0.246086	1.18599	2.69597	1.45864	2.46475	2.94206	1.27521	1.66455
hsa-miR-421	MIMAT0003339	0.644033	0.997524	0.164469	1.12075	4.61374	0.79774	1.24432	4.77821	0.741519	0.909995
hsa-miR-585	MIMAT0003250	0.644404	0.997524	0.260293	1.19772	3.48533	1.62293	2.65646	3.74562	1.36196	1.74804
hsa-miR-3928	MIMAT0018205	0.646064	0.997524	0.331455	1.25828	2.03388	1.83876	2.28436	2.36534	1.85731	3.56924
hsa-miR-361-5p	MIMAT0000703	0.646796	0.997524	0.14693	1.10721	6.68586	0.662758	0.549363	6.83279	0.615653	0.728886
hsa-miR-532-3p	MIMAT0004780	0.647146	0.997524	0.220507	1.16514	2.85573	1.18966	1.8417	3.07623	1.14806	1.45736
hsa-miR-664-3p	MIMAT0005949	0.647788	0.997524	0.151321	1.11059	4.11039	0.498828	0.288201	4.26171	0.682982	1.06549
hsa-miR-492	MIMAT0002812	0.649662	0.997524	-0.223107	-1.16724	4.34287	1.57373	2.13506	4.11976	1.11003	1.55369
hsa-miR-133a	MIMAT0000427	0.65051	0.997524	0.256609	1.19467	2.16437	1.18891	0.706651	2.42098	1.43741	2.58686
hsa-miR-1279	MIMAT0005937	0.651212	0.997524	0.287802	1.22078	3.24807	1.67979	2.92938	3.53588	1.60044	2.83745
hsa-miR-571	MIMAT0003236	0.651364	0.997524	0.254629	1.19303	2.4638	1.81512	2.99197	2.71843	1.32257	1.95624
hsa-miR-34b-3p	MIMAT0004676	0.654395	0.997524	0.282112	1.21597	3.06318	1.68929	2.32101	3.3453	1.57731	2.38225
hsa-miR-383	MIMAT0000738	0.655098	0.997524	0.218302	1.16336	3.51077	1.50704	2.60744	3.72907	1.11514	1.61074
hsa-miR-552	MIMAT0003215	0.65586	0.997524	0.250234	1.1894	2.90454	1.36339	1.98623	3.15478	1.39693	1.91393
hsa-miR-146b-3p	MIMAT0004766	0.656927	0.997524	0.252711	1.19144	2.46532	2.1262	3.12542	2.71803	1.26998	1.74318
hsa-miR-1245a	MIMAT0005897	0.658672	0.997524	0.262732	1.19975	2.61267	1.81146	2.53417	2.8754	1.43406	1.99922
hsa-miR-663b	MIMAT0005867	0.658956	0.997524	0.295364	1.22719	2.98627	1.61625	2.28155	3.28163	1.71835	2.3345
hsa-miR-548h-5p	MIMAT0005928	0.660998	0.997524	0.272197	1.20765	2.73948	1.845	2.7255	3.01167	1.51771	2.4894
hsa-miR-3690	MIMAT0018119	0.662301	0.997524	0.294153	1.22617	2.65178	1.91275	3.24212	2.94593	1.68539	2.87114
hsa-miR-1197	MIMAT0005955	0.662376	0.997524	0.269158	1.2051	2.90429	1.61548	2.81301	3.17345	1.54314	2.36058
hsa-miR-31-5p	MIMAT0000089	0.663098	0.997524	-0.252047	-1.1909	3.57094	1.41973	2.35327	3.3189	1.44614	1.84385
hsa-miR-4484	MIMAT0019018	0.663271	0.997524	0.249435	1.18874	1.89197	1.93041	3.20396	2.1414	1.33153	2.33583
hsa-miR-3187-3p	MIMAT0015069	0.663873	0.997524	0.26894	1.20492	3.8309	2.01538	3.51472	4.09984	1.47756	2.07191
hsa-miR-612	MIMAT0003280	0.664436	0.997524	0.210621	1.15719	5.56488	1.27875	1.94899	5.7755	1.14694	1.88086
hsa-miR-1538	MIMAT0007400	0.665636	0.997524	0.239342	1.18045	2.72697	1.80555	2.77142	2.96631	1.28996	1.95315
hsa-miR-302d-3p	MIMAT0000718	0.665699	0.997524	0.199889	1.14861	7.02079	1.31117	2.08748	7.22068	1.05815	1.69146
hsa-miR-548y	MIMAT0018354	0.668023	0.997524	0.250938	1.18998	3.17336	1.95413	3.22626	3.4243	1.37054	1.92617
hsa-miR-130b-3p	MIMAT0000691	0.668504	0.997524	0.160421	1.11761	4.05098	0.994177	1.53537	4.2114	0.781745	1.07156
hsa-miR-301b	MIMAT0004958	0.670068	0.997524	0.24497	1.18507	3.36631	1.57463	2.55782	3.61128	1.40898	1.79081
hsa-miR-548e	MIMAT0005874	0.672547	0.997524	0.23892	1.18011	2.42625	1.79537	2.04561	2.66517	1.33331	1.54359
hsa-miR-10b-5p	MIMAT0000254	0.673844	0.997524	0.228963	1.17199	2.8198	0.946096	1.19597	3.04876	1.39178	2.43331
hsa-miR-488-3p	MIMAT0004763	0.673937	0.997524	0.232698	1.17503	2.48863	1.85219	2.97008	2.72133	1.27694	2.00054
hsa-miR-135b-5p	MIMAT0000758	0.678451	0.997524	-0.242727	-1.18323	4.27038	1.67466	2.6113	4.02765	1.42767	2.34815
hsa-miR-141-3p	MIMAT0000432	0.679567	0.997524	-0.193849	-1.14381	4.81012	1.36742	2.00539	4.61627	1.07197	1.7619
hsa-miR-1911-5p	MIMAT0007885	0.681908	0.997524	0.264321	1.20107	3.20263	1.96446	2.89377	3.46695	1.57874	2.50514
hsa-miR-128	MIMAT0000424	0.682382	0.997524	0.181877	1.13436	4.79216	1.49683	2.13758	4.97404	0.949064	1.27005
hsa-miR-99a-5p	MIMAT0000097	0.68525	0.997524	0.187359	1.13868	3.92601	0.955409	0.624168	4.11337	1.11406	0.985596
hsa-miR-654-5p	MIMAT0003330	0.685319	0.997524	0.252241	1.19106	2.67973	1.71027	2.23702	2.93197	1.54814	2.56142
hsa-miR-345-5p	MIMAT0000772	0.685715	0.997524	0.17907	1.13215	3.1527	0.85664	1.10195	3.33177	1.05734	1.47644
hsa-miR-371a-3p	MIMAT0000723	0.688171	0.997524	0.165086	1.12123	4.09858	0.944448	1.32402	4.26366	0.932401	1.04811
hsa-miR-887	MIMAT0004951	0.689575	0.997524	0.226575	1.17005	2.20974	1.73881	2.10966	2.43631	1.3519	2.0349
hsa-miR-3151	MIMAT0015024	0.690953	0.997524	0.22776	1.17102	1.85349	1.96543	3.33547	2.08125	1.32395	1.62327
hsa-miR-544b	MIMAT0015004	0.691231	0.997524	0.225061	1.16883	2.07633	1.65724	2.71986	2.3014	1.36548	2.4223
hsa-miR-1257	MIMAT0005908	0.691584	0.997524	0.176398	1.13006	4.39641	0.879119	1.52442	4.57281	1.06216	1.48975
hsa-miR-582-5p	MIMAT0003247	0.691744	0.997524	0.142998	1.1042	6.25408	0.395724	0.375298	6.39707	0.807908	0.886478
hsa-miR-139-3p	MIMAT0004552	0.692786	0.997524	0.221402	1.16587	3.89241	1.5259	1.39013	4.11382	1.36735	2.16084
hsa-miR-384	MIMAT0001075	0.693508	0.997524	0.22408	1.16803	3.37228	1.43146	1.42143	3.59636	1.41086	2.05592
hsa-miR-572	MIMAT0003237	0.693673	0.997524	-0.254422	-1.19286	3.02287	1.95237	3.3664	2.76844	1.58475	2.52131
hsa-miR-33b-5p	MIMAT0003301	0.695944	0.997524	0.249868	1.1891	2.29141	2.08052	2.65928	2.54128	1.53649	2.55683
hsa-miR-595	MIMAT0003263	0.700487	0.997524	0.219203	1.16409	2.68814	1.69962	2.81275	2.90735	1.36884	1.85678
hsa-miR-623	MIMAT0003292	0.701631	0.997524	0.204702	1.15245	2.3993	1.60337	2.52411	2.604	1.26162	1.8228
hsa-miR-582-3p	MIMAT0004797	0.702138	0.997524	0.209215	1.15606	3.26487	1.63241	2.77505	3.47409	1.30135	1.95499
hsa-miR-1181	MIMAT0005826	0.704779	0.997524	0.224018	1.16798	2.63644	1.16356	1.53013	2.86046	1.52301	2.26617
hsa-miR-615-5p	MIMAT0004804	0.704837	0.997524	0.259224	1.19683	2.93098	1.7583	2.1497	3.19021	1.74733	2.82822
hsa-miR-197-3p	MIMAT0000227	0.70727	0.997524	-0.130092	-1.09436	6.38095	0.674283	0.338896	6.25085	0.722601	0.61036
hsa-miR-891a	MIMAT0004902	0.707317	0.997524	0.229637	1.17254	3.32349	1.9188	2.81472	3.55313	1.47236	2.42056
hsa-miR-1231	MIMAT0005586	0.708317	0.997524	0.272193	1.20764	3.22702	2.05256	2.78863	3.49922	1.84266	2.93274
hsa-miR-1306-3p	MIMAT0005950	0.709149	0.997524	0.224362	1.16826	2.46306	1.48264	1.75597	2.68743	1.51419	1.94642
hsa-miR-1469	MIMAT0007347	0.709474	0.997524	0.215949	1.16147	2.45592	1.90741	3.28258	2.67187	1.36139	2.12194
hsa-miR-596	MIMAT0003264	0.710061	0.997524	-0.224932	-1.16872	3.33294	1.59357	2.15528	3.10801	1.50867	2.31691
hsa-miR-1203	MIMAT0005866	0.71075	0.997524	0.214199	1.16006	2.37257	1.87658	3.17608	2.58677	1.36068	1.97545
hsa-miR-375	MIMAT0000728	0.713645	0.997524	0.237531	1.17897	3.25339	2.20562	3.86717	3.49092	1.53776	2.54402
hsa-miR-548d-5p	MIMAT0004812	0.714025	0.997524	0.213968	1.15987	3.73402	1.73932	2.93664	3.94798	1.41051	2.26862
hsa-miR-579	MIMAT0003244	0.714786	0.997524	-0.125133	-1.09061	5.58297	0.548189	0.442705	5.45784	0.722964	0.967498
hsa-miR-4421	MIMAT0018934	0.714936	0.997524	0.236727	1.17832	2.75872	1.82891	2.62146	2.99545	1.61494	2.60479
hsa-miR-3190-5p	MIMAT0015073	0.715486	0.997524	-0.196122	-1.14561	3.61682	1.28977	1.75591	3.4207	1.32873	1.59965
hsa-miR-548j	MIMAT0005875	0.715633	0.997524	0.169606	1.12475	2.53311	1.25102	0.994737	2.70271	1.08034	1.29267
hsa-miR-30c-5p	MIMAT0000244	0.716846	0.997524	0.123731	1.08955	4.96107	0.583946	0.880175	5.0848	0.713584	1.00252
hsa-miR-525-5p	MIMAT0002838	0.71726	0.997524	0.202315	1.15054	3.29371	1.67354	2.06382	3.49603	1.3347	1.9414
hsa-miR-133b	MIMAT0000770	0.717845	0.997524	0.22262	1.16685	3.48461	1.71677	2.48488	3.70723	1.52563	3.01763
hsa-miR-1277-3p	MIMAT0005933	0.718591	0.997524	0.189788	1.1406	3.35383	1.48219	2.10342	3.54362	1.25755	1.76136
hsa-miR-659-3p	MIMAT0003337	0.718941	0.997524	0.211013	1.1575	3.88857	1.99437	2.94262	4.09959	1.36656	2.15716
hsa-miR-671-5p	MIMAT0003880	0.719406	0.997524	0.190393	1.14107	3.71815	1.82144	2.96451	3.90854	1.19927	1.58735
hsa-miR-548w	MIMAT0015060	0.719719	0.997524	0.243997	1.18427	2.69264	2.09856	3.11985	2.93663	1.67381	2.73773
hsa-miR-218-5p	MIMAT0000275	0.719915	0.997524	0.1981	1.14719	4.19053	1.83138	3.17577	4.38863	1.27987	1.6159
hsa-miR-23b-3p	MIMAT0000418	0.720769	0.997524	0.105169	1.07562	4.96927	0.383931	0.314429	5.07444	0.536268	0.65792
hsa-miR-548ab	MIMAT0018928	0.7223	0.997524	0.198748	1.1477	2.73091	1.75805	2.17734	2.92966	1.3199	1.99202
hsa-miR-1296	MIMAT0005794	0.723592	0.997524	0.194466	1.1443	2.06191	1.33178	2.09147	2.25637	1.36273	2.23526
hsa-miR-140-5p	MIMAT0000431	0.72376	0.997524	-0.122734	-1.0888	6.5332	0.371	0.328902	6.41046	0.758901	0.803621
hsa-miR-138-5p	MIMAT0000430	0.726206	0.997524	0.165961	1.12191	3.22028	1.10339	1.82364	3.38624	1.1345	1.69676
hsa-miR-892a	MIMAT0004907	0.727186	0.997524	0.178761	1.13191	3.70465	1.36828	1.43485	3.88341	1.22733	1.72709
hsa-miR-18b-5p	MIMAT0001412	0.727273	0.997524	0.162152	1.11896	3.33913	1.53955	1.6094	3.50128	1.01912	1.6396
hsa-miR-1271-5p	MIMAT0005796	0.727353	0.997524	0.204449	1.15225	2.62027	1.55455	2.23612	2.82472	1.45202	2.64023
hsa-miR-943	MIMAT0004986	0.729809	0.997524	0.202468	1.15067	2.20218	1.73752	2.32651	2.40465	1.41912	1.95235
hsa-miR-767-5p	MIMAT0003882	0.730132	0.997524	-0.176609	-1.13022	3.87265	1.34741	2.32134	3.69604	1.22945	1.82069
hsa-miR-484	MIMAT0002174	0.732208	0.997524	0.148166	1.10816	4.33551	0.974399	1.43129	4.48368	1.00761	1.43943
hsa-miR-548ae	MIMAT0018954	0.732326	0.997524	0.183645	1.13575	2.77994	1.82107	2.47656	2.96358	1.22527	1.69313
hsa-miR-331-5p	MIMAT0004700	0.733114	0.997524	0.167937	1.12345	3.48017	1.51041	1.86407	3.64811	1.12911	1.77681
hsa-miR-27a-3p	MIMAT0000084	0.733803	0.997524	0.153003	1.11188	3.97994	1.35688	2.00869	4.13294	1.00206	1.25366
hsa-miR-518a-3p	MIMAT0002863	0.733976	0.997524	-0.207169	-1.15442	4.06451	1.60621	2.33029	3.85734	1.5223	2.12488
hsa-miR-338-5p	MIMAT0004701	0.734179	0.997524	-0.177284	-1.13075	4.2286	1.50972	2.50095	4.05131	1.23625	1.94247
hsa-miR-411-5p	MIMAT0003329	0.73699	0.997524	0.141677	1.10319	4.48612	1.21859	1.73929	4.6278	0.923396	1.24356
hsa-miR-604	MIMAT0003272	0.738647	0.997524	0.196935	1.14626	3.29082	1.71704	2.78387	3.48776	1.43703	2.37394
hsa-miR-873-5p	MIMAT0004953	0.740703	0.997524	0.187426	1.13873	2.81206	1.82122	2.59047	2.99949	1.33245	1.98615
hsa-miR-193a-5p	MIMAT0004614	0.741333	0.997524	-0.197086	-1.14638	3.71427	1.47209	1.68472	3.51718	1.50119	2.46208
hsa-miR-548ah-5p	MIMAT0018972	0.741926	0.997524	0.189285	1.1402	4.12511	1.79272	2.82823	4.31439	1.36837	2.28556
hsa-miR-520d-5p+hsa-miR-518a-5p+hsa-miR-527	MIMAT0002855	0.742079	0.997524	0.132101	1.09589	4.13576	0.720017	1.11593	4.26786	0.927021	0.910567
hsa-miR-518f-3p	MIMAT0002842	0.742978	0.997524	-0.176848	-1.13041	3.41878	1.28748	2.34993	3.24193	1.33357	1.53021
hsa-miR-1324	MIMAT0005956	0.743587	0.997524	-0.172321	-1.12687	3.83953	1.51129	2.13401	3.66721	1.25281	1.87814
hsa-miR-1275	MIMAT0005929	0.743925	0.997524	0.184713	1.13659	3.42207	2.02944	3.34395	3.60678	1.28196	2.08343
hsa-miR-587	MIMAT0003253	0.744298	0.997524	0.174786	1.1288	4.32764	1.67377	2.72759	4.50243	1.25351	2.02182
hsa-miR-181c-5p	MIMAT0000258	0.745713	0.997524	0.114008	1.08223	4.44033	0.806242	0.744234	4.55434	0.722921	0.932386
hsa-miR-511	MIMAT0002808	0.745989	0.997524	0.188663	1.13971	3.78423	1.81248	2.87177	3.97289	1.39135	1.66647
hsa-miR-134	MIMAT0000447	0.746654	0.997524	0.201277	1.14972	2.75516	1.55651	2.04252	2.95643	1.57532	2.04994
hsa-miR-938	MIMAT0004981	0.747209	0.997524	0.198814	1.14775	4.29151	1.69642	2.99086	4.49032	1.53184	2.74978
hsa-miR-548s	MIMAT0014987	0.747801	0.997524	0.19837	1.1474	3.04865	1.29726	1.96396	3.24702	1.59111	2.58214
hsa-miR-628-5p	MIMAT0004809	0.747804	0.997524	0.154115	1.11274	3.50969	1.06321	1.58142	3.66381	1.15933	1.98468
hsa-miR-526a+hsa-miR-520c-5p+hsa-miR-518d-5p	MIMAT0002845	0.747956	0.997524	0.183162	1.13537	3.87539	1.34015	1.77173	4.05856	1.4298	2.21433
hsa-miR-1471	MIMAT0007349	0.748258	0.997524	0.183132	1.13535	2.82912	1.32853	1.52481	3.01225	1.43353	2.32785
hsa-miR-574-5p	MIMAT0004795	0.74839	0.997524	-0.125599	-1.09096	5.67569	0.73241	1.13982	5.55009	0.889323	1.22219
hsa-miR-548a-5p	MIMAT0004803	0.748421	0.997524	0.134603	1.09779	4.11904	1.15944	1.86843	4.25365	0.926855	1.24098
hsa-miR-1912	MIMAT0007887	0.749849	0.997524	0.220922	1.16548	2.19267	2.07006	3.42926	2.41359	1.72352	3.21394
hsa-miR-555	MIMAT0003219	0.751072	0.997524	0.2024	1.15061	2.50729	1.53364	2.12885	2.70968	1.6285	2.64156
hsa-miR-3614-5p	MIMAT0017992	0.751711	0.997524	0.196813	1.14616	2.29806	2.08104	3.54299	2.49488	1.4758	2.41934
hsa-miR-192-5p	MIMAT0000222	0.753365	0.997524	0.154681	1.11318	5.66097	1.58159	2.54121	5.81565	1.11338	1.50841
hsa-miR-93-5p	MIMAT0000093	0.754211	0.997524	-0.115569	-1.0834	8.3416	0.41945	0.359952	8.22603	0.838104	1.36054
hsa-miR-382-5p	MIMAT0000737	0.755588	0.997524	0.149231	1.10898	3.75072	1.33447	1.23556	3.89995	1.11576	1.37908
hsa-miR-182-5p	MIMAT0000259	0.756347	0.997524	-0.186856	-1.13828	3.47981	1.06789	1.27521	3.29295	1.56967	2.03594
hsa-miR-199a-5p	MIMAT0000231	0.757084	0.997524	-0.147591	-1.10772	4.18479	0.717856	1.11003	4.0372	1.19225	1.27501
hsa-miR-761	MIMAT0010364	0.75735	0.997524	-0.223966	-1.16794	4.20596	2.04638	3.45739	3.98199	1.83534	3.16669
hsa-miR-875-3p	MIMAT0004923	0.757575	0.997524	0.164429	1.12072	2.39273	1.13773	1.66483	2.55716	1.33221	1.79613
hsa-miR-519c-3p	MIMAT0002832	0.758881	0.997524	-0.159743	-1.11709	4.77971	1.41382	2.30029	4.61997	1.2479	2.13352
hsa-miR-151a-5p	MIMAT0004697	0.760796	0.997524	0.12071	1.08727	3.92433	1.0671	1.34607	4.04504	0.855099	1.30414
hsa-miR-548k	MIMAT0005882	0.764023	0.997524	0.161361	1.11834	4.23513	1.76653	2.9767	4.39649	1.23988	1.96369
hsa-miR-644a	MIMAT0003314	0.764164	0.997524	0.127594	1.09247	3.47599	1.20262	1.83234	3.60358	0.939927	1.419
hsa-miR-609	MIMAT0003277	0.764419	0.997524	0.183399	1.13556	2.38603	1.86723	2.78258	2.56943	1.48428	2.31995
hsa-miR-3164	MIMAT0015038	0.764876	0.997524	0.193363	1.14343	3.17222	2.12593	3.62384	3.36558	1.55269	2.49938
hsa-miR-515-5p	MIMAT0002826	0.765815	0.997524	0.157766	1.11556	4.31557	1.64191	2.90665	4.47334	1.23781	1.66636
hsa-miR-507	MIMAT0002879	0.766973	0.997524	0.171824	1.12648	2.79721	2.19451	3.2024	2.96903	1.29438	1.84825
hsa-miR-320a	MIMAT0000510	0.768088	0.997524	-0.146307	-1.10673	4.46684	1.43249	2.25018	4.32054	1.15812	1.6761
hsa-miR-576-3p	MIMAT0004796	0.768809	0.997524	0.157999	1.11574	4.00788	1.76273	3.30638	4.16587	1.24083	2.1627
hsa-miR-1252	MIMAT0005944	0.769221	0.997524	0.17252	1.12703	3.11956	1.90339	2.91579	3.29208	1.39271	2.10174
hsa-miR-580	MIMAT0003245	0.772517	0.997524	-0.14306	-1.10424	3.98687	1.31432	1.97359	3.84381	1.17492	1.82776
hsa-miR-381	MIMAT0000736	0.774176	0.997524	0.161604	1.11853	3.22146	1.48378	2.40624	3.38306	1.38486	1.97005
hsa-miR-653	MIMAT0003328	0.775735	0.997524	0.179496	1.13249	3.14396	1.86955	2.72428	3.32346	1.54649	2.25796
hsa-miR-3178	MIMAT0015055	0.776438	0.997524	0.165628	1.12165	2.37236	1.66768	1.59206	2.53799	1.42212	2.23008
hsa-miR-1183	MIMAT0005828	0.777276	0.997524	0.163281	1.11983	4.61326	1.72002	2.99155	4.77654	1.3914	2.39654
hsa-miR-600	MIMAT0003268	0.777393	0.997524	0.145768	1.10632	2.99101	1.4614	2.45742	3.13677	1.22244	1.65555
hsa-miR-1910	MIMAT0007884	0.779655	0.997524	-0.163662	-1.12013	1.78605	1.79159	2.96699	1.62238	1.40482	1.87784
hsa-miR-634	MIMAT0003304	0.780078	0.997524	0.168357	1.12378	3.62079	1.87977	3.18714	3.78915	1.45045	2.26503
hsa-miR-553	MIMAT0003216	0.781501	0.997524	0.187868	1.13908	3.65791	1.48855	1.6528	3.84578	1.7635	2.32073
hsa-miR-449b-5p	MIMAT0003327	0.78343	0.997524	0.179132	1.1322	2.99311	1.65785	2.64156	3.17224	1.6556	2.46158
hsa-miR-548f	MIMAT0005895	0.78503	0.997524	0.136371	1.09914	2.52294	1.48999	1.9277	2.65931	1.1608	1.75905
hsa-miR-548b-5p	MIMAT0004798	0.786427	0.997524	-0.141358	-1.10294	2.59834	1.41843	2.39136	2.45698	1.2518	1.56006
hsa-miR-1286	MIMAT0005877	0.787805	0.997524	0.183588	1.13571	3.89378	2.03236	3.31663	4.07737	1.69407	2.51835
hsa-miR-1208	MIMAT0005873	0.788532	0.997524	0.152017	1.11112	3.00283	1.52925	1.53641	3.15485	1.38947	2.26811
hsa-miR-330-3p	MIMAT0000751	0.788607	0.997524	0.172324	1.12687	3.23161	1.84883	2.7926	3.40394	1.59358	2.01901
hsa-miR-590-5p	MIMAT0003258	0.789935	0.997524	-0.0828733	-1.05913	5.81788	0.532221	0.581093	5.73501	0.59426	0.808412
hsa-miR-520a-3p	MIMAT0002834	0.790445	0.997524	0.14956	1.10923	2.43187	1.57698	2.81066	2.58143	1.36755	2.01483
hsa-miR-876-5p	MIMAT0004924	0.790796	0.997524	-0.133991	-1.09733	2.84346	1.25498	1.29881	2.70947	1.22083	1.86494
hsa-miR-337-5p	MIMAT0004695	0.791066	0.997524	-0.13129	-1.09527	4.53449	1.43376	2.19925	4.4032	1.15587	1.40553
hsa-miR-646	MIMAT0003316	0.791869	0.997524	0.141934	1.10338	4.45564	1.51184	2.28047	4.59757	1.29206	1.78991
hsa-miR-151a-3p	MIMAT0000757	0.79299	0.997524	0.0965108	1.06918	4.15489	0.984961	1.18289	4.25141	0.756338	0.889626
hsa-miR-498	MIMAT0002824	0.793737	0.997524	0.123644	1.08948	3.29069	0.605862	0.551194	3.41433	1.18767	1.68207
hsa-miR-1224-5p	MIMAT0005458	0.795008	0.997524	0.105731	1.07604	2.87437	1.32278	1.41272	2.9801	0.841612	1.18892
hsa-miR-638	MIMAT0003308	0.795667	0.997524	0.153312	1.11212	3.71041	1.62597	2.73307	3.86372	1.45973	1.92548
hsa-miR-95	MIMAT0000094	0.79623	0.997524	0.134576	1.09777	4.61596	1.16112	1.96905	4.75054	1.29009	2.02055
hsa-miR-1251	MIMAT0005903	0.797305	0.997524	-0.153777	-1.11248	4.20644	1.5473	2.45013	4.05266	1.49552	2.52288
hsa-miR-758	MIMAT0003879	0.79767	0.997524	-0.154092	-1.11272	3.79256	1.49281	2.48246	3.63847	1.51184	2.11193
hsa-miR-330-5p	MIMAT0004693	0.799988	0.997524	0.129802	1.09414	3.42395	1.18956	2.07925	3.55375	1.25583	1.90434
hsa-miR-371b-3p	MIMAT0019893	0.801144	0.997524	0.134013	1.09734	2.98491	2.02875	2.69583	3.11892	1.15576	1.63771
hsa-miR-1283	MIMAT0005799	0.801604	0.997524	0.257676	1.19555	3.36609	1.84393	1.84936	3.62377	2.81611	5.39668
hsa-miR-885-3p	MIMAT0004948	0.801982	0.997524	0.170803	1.12568	2.91362	2.19549	3.55552	3.08443	1.6591	2.59372
hsa-miR-1254	MIMAT0005905	0.803301	0.997524	0.151048	1.11038	2.60961	1.42153	1.78258	2.76065	1.54025	2.71693
hsa-miR-127-5p	MIMAT0004604	0.804042	0.997524	0.163527	1.12002	3.71444	2.15127	3.50728	3.87796	1.59164	2.21027
hsa-miR-4792	MIMAT0019964	0.804356	0.997524	0.164525	1.1208	3.16616	2.08048	3.40562	3.33068	1.62372	2.89895
hsa-miR-1248	MIMAT0005900	0.804359	0.997524	0.130681	1.09481	4.07351	1.41412	1.92047	4.20419	1.27316	1.78349
hsa-miR-145-5p	MIMAT0000437	0.804756	0.997524	0.0991391	1.07113	6.87785	0.755422	0.532028	6.97698	0.921727	0.928573
hsa-miR-1972	MIMAT0009447	0.805054	0.997524	0.177539	1.13095	3.586	1.55106	2.13317	3.76354	1.89108	3.13167
hsa-miR-556-3p	MIMAT0004793	0.807256	0.997524	0.150311	1.10981	2.38476	1.74566	2.31328	2.53507	1.52131	2.70249
hsa-miR-487b	MIMAT0003180	0.80796	0.997524	-0.115727	-1.08352	4.43484	1.34806	2.13174	4.31911	1.10159	1.32751
hsa-miR-20a-5p+hsa-miR-20b-5p	MIMAT0000075	0.808097	0.997524	0.101838	1.07314	8.04476	0.995027	1.5568	8.1466	0.954629	1.27443
hsa-miR-485-3p	MIMAT0002176	0.808712	0.997524	0.127261	1.09222	4.21885	1.39848	2.2034	4.34611	1.26929	1.88693
hsa-miR-34c-5p	MIMAT0000686	0.809541	0.997524	0.131276	1.09526	3.4229	1.17491	1.53888	3.55418	1.36789	1.90505
hsa-miR-548an	MIMAT0019079	0.809773	0.997524	-0.124819	-1.09037	4.57628	1.3851	1.88971	4.45146	1.24651	2.06673
hsa-miR-487a	MIMAT0002178	0.810005	0.997524	-0.106713	-1.07677	4.69537	1.26389	1.96313	4.58866	0.998426	1.45748
hsa-miR-1207-3p	MIMAT0005872	0.81135	0.997524	0.141171	1.1028	2.44725	1.92911	3.10987	2.58842	1.39983	1.98062
hsa-miR-642a-5p	MIMAT0003312	0.813644	0.997524	0.126593	1.09171	3.43431	0.871475	1.04905	3.5609	1.37731	1.99445
hsa-miR-208b	MIMAT0004960	0.813973	0.997524	-0.11792	-1.08517	3.21856	1.40888	1.75566	3.10064	1.1807	1.58756
hsa-miR-188-3p	MIMAT0004613	0.814563	0.997524	0.148692	1.10856	2.75965	1.78678	2.64372	2.90835	1.57495	2.62732
hsa-miR-570-3p	MIMAT0003235	0.815129	0.997524	0.0923861	1.06613	4.63923	0.695123	0.856512	4.73162	0.907354	0.947914
hsa-miR-593-3p	MIMAT0004802	0.815457	0.997524	-0.0987697	-1.07086	3.53224	1.14224	1.82982	3.43347	0.943775	1.31236
hsa-miR-96-5p	MIMAT0000095	0.816803	0.997524	-0.142826	-1.10407	3.34935	1.34586	1.77445	3.20653	1.58403	2.40177
hsa-miR-431-5p	MIMAT0001625	0.816856	0.997524	0.152377	1.1114	3.20407	1.90662	2.3601	3.35645	1.63524	2.29208
hsa-miR-483-5p	MIMAT0004761	0.818131	0.997524	0.116978	1.08446	3.36132	1.4519	1.04551	3.4783	1.19987	1.46508
hsa-miR-759	MIMAT0010497	0.818589	0.997524	0.154881	1.11333	2.93098	1.98654	3.33683	3.08586	1.67959	2.65889
hsa-miR-1253	MIMAT0005904	0.81866	0.997524	0.107827	1.0776	0.764249	1.02738	1.48285	0.872075	1.13327	1.39865
hsa-miR-331-3p	MIMAT0000760	0.819464	0.997524	0.100082	1.07183	4.28647	1.2914	0.691739	4.38655	0.972752	1.30699
hsa-miR-3168	MIMAT0015043	0.820956	0.997524	-0.112337	-1.08098	3.9943	1.32041	1.8001	3.88196	1.17947	1.78359
hsa-miR-1539	MIMAT0007401	0.82104	0.997524	0.149038	1.10883	3.44797	1.90738	3.0639	3.59701	1.63818	2.7026
hsa-miR-1258	MIMAT0005909	0.82142	0.997524	-0.139144	-1.10125	4.07479	1.79075	3.22225	3.93564	1.51447	2.51811
hsa-miR-621	MIMAT0003290	0.822501	0.997524	-0.14882	-1.10866	3.48062	1.7062	2.86645	3.3318	1.68707	2.95826
hsa-miR-520c-3p	MIMAT0002846	0.82467	0.997524	-0.112016	-1.08074	4.66061	1.31749	1.97656	4.5486	1.21265	1.98322
hsa-miR-215	MIMAT0000272	0.824977	0.997524	-0.1148	-1.08282	4.40074	1.14142	1.97604	4.28594	1.28599	1.88521
hsa-miR-509-3p	MIMAT0002881	0.829297	0.997524	0.119932	1.08668	2.71203	1.72922	2.4841	2.83197	1.31584	1.92581
hsa-miR-640	MIMAT0003310	0.829661	0.997524	-0.116845	-1.08436	2.35087	1.61902	2.18609	2.23402	1.29085	1.58345
hsa-miR-548c-3p	MIMAT0003285	0.831634	0.997524	0.124372	1.09003	3.09745	1.86323	2.83842	3.22183	1.3907	1.91145
hsa-miR-33a-5p	MIMAT0000091	0.832049	0.997524	-0.101485	-1.07288	4.79491	1.21512	1.72595	4.69343	1.13383	1.7912
hsa-miR-548ad	MIMAT0018946	0.834161	0.997524	0.105013	1.0755	4.0705	1.53854	2.07902	4.17551	1.15719	1.62799
hsa-miR-526b-5p	MIMAT0002835	0.834404	0.997524	0.120519	1.08713	2.41649	1.49634	1.99082	2.53701	1.42843	2.34361
hsa-miR-1292	MIMAT0005943	0.834426	0.997524	-0.125423	-1.09083	2.87375	1.70588	2.99114	2.74833	1.47339	2.1659
hsa-miR-762	MIMAT0010313	0.834591	0.997524	0.121509	1.08787	4.1486	1.70351	2.99934	4.27011	1.41111	2.51952
hsa-miR-188-5p	MIMAT0000457	0.837283	0.997524	0.107822	1.0776	4.32873	1.61781	2.51874	4.43655	1.22627	2.05414
hsa-miR-106a-5p+hsa-miR-17-5p	MIMAT0000103	0.841034	0.997524	-0.0656007	-1.04652	8.50979	0.56797	0.783018	8.44419	0.658309	0.965602
hsa-miR-1288	MIMAT0005942	0.841549	0.997524	-0.109634	-1.07895	4.14186	1.77879	2.82889	4.03223	1.27736	1.7897
hsa-miR-1323	MIMAT0005795	0.842306	0.997524	0.112746	1.08128	4.85292	1.41656	2.50934	4.96566	1.40784	2.4295
hsa-miR-502-3p	MIMAT0004775	0.84243	0.997524	0.123481	1.08936	3.03979	1.80879	2.59308	3.16328	1.52751	2.53984
hsa-miR-28-5p	MIMAT0000085	0.842872	0.997524	0.0590025	1.04175	5.76484	0.643344	1.01764	5.82384	0.514073	0.67631
hsa-miR-195-5p	MIMAT0000461	0.844296	0.997524	-0.10602	-1.07626	4.60597	1.58425	2.6836	4.49995	1.28583	2.16269
hsa-miR-3141	MIMAT0015010	0.844734	0.997524	0.122033	1.08827	3.62821	1.76201	2.5357	3.75024	1.54256	2.50256
hsa-miR-129-2-3p	MIMAT0004605	0.84527	0.997524	-0.092164	-1.06597	4.3347	1.39532	2.20166	4.24253	1.07839	1.68438
hsa-miR-892b	MIMAT0004918	0.847385	0.997524	-0.118489	-1.0856	4.09908	1.71224	2.95601	3.98059	1.52584	2.66718
hsa-miR-765	MIMAT0003945	0.848222	0.997524	0.0993118	1.07126	2.784	1.56818	2.86753	2.88332	1.21423	1.70563
hsa-miR-450b-3p	MIMAT0004910	0.848252	0.997524	-0.0980703	-1.07034	4.45202	1.54865	2.68335	4.35395	1.19505	1.72879
hsa-miR-518b	MIMAT0002844	0.848976	0.997524	-0.0853473	-1.06094	4.91516	0.928215	1.22109	4.82981	1.06912	1.51429
hsa-miR-770-5p	MIMAT0003948	0.849955	0.997524	-0.106874	-1.07689	4.32053	1.51816	2.59399	4.21366	1.38537	2.2909
hsa-miR-936	MIMAT0004979	0.850116	0.997524	-0.11966	-1.08648	4.37993	1.81715	2.59297	4.26027	1.56725	2.52489
hsa-miR-625-5p	MIMAT0003294	0.850552	0.997524	-0.090937	-1.06506	4.07826	1.31397	2.18143	3.98732	1.13164	1.70079
hsa-miR-1273c	MIMAT0015017	0.850813	0.997524	-0.117899	-1.08515	2.54149	1.77337	2.63944	2.42359	1.55331	2.26892
hsa-miR-362-3p	MIMAT0004683	0.851432	0.997524	0.0609099	1.04312	4.62034	0.402278	0.596131	4.68125	0.669284	0.951679
hsa-miR-1200	MIMAT0005863	0.852152	0.997524	0.117304	1.08471	3.68175	1.83123	2.93362	3.79906	1.55168	2.51025
hsa-miR-586	MIMAT0003252	0.85259	0.997524	-0.10399	-1.07474	3.88744	1.5084	2.28103	3.78345	1.36877	1.91172
hsa-miR-574-3p	MIMAT0003239	0.852683	0.997524	-0.0874526	-1.06249	4.41477	1.08042	1.53779	4.32732	1.12804	1.55296
hsa-miR-558	MIMAT0003222	0.853762	0.997524	-0.115202	-1.08313	3.51267	2.00119	2.67734	3.39747	1.50367	2.52671
hsa-miR-365a-3p	MIMAT0000710	0.853885	0.997524	-0.07341	-1.0522	3.91887	0.749123	0.533706	3.84546	0.913725	1.01775
hsa-miR-1	MIMAT0000416	0.8548	0.997524	0.0975747	1.06997	4.41198	1.607	2.83873	4.50956	1.25795	1.95526
hsa-miR-380-3p	MIMAT0000735	0.854811	0.997524	0.0973065	1.06977	3.19743	1.15736	1.33039	3.29474	1.32697	1.91378
hsa-miR-324-5p	MIMAT0000761	0.855125	0.997524	0.0728659	1.0518	4.00888	0.996612	1.07768	4.08175	0.878407	1.54582
hsa-miR-554	MIMAT0003217	0.856964	0.997524	-0.0837386	-1.05976	3.99118	1.49825	2.04091	3.90744	1.02792	1.44901
hsa-miR-636	MIMAT0003306	0.857387	0.997524	0.10842	1.07805	2.35711	1.77535	3.01422	2.46553	1.47226	2.42054
hsa-miR-517b-3p	MIMAT0002857	0.859937	0.997524	-0.0767013	-1.0546	2.73583	1.4335	2.31119	2.65913	0.92671	1.04508
hsa-miR-645	MIMAT0003315	0.860683	0.997524	0.0971556	1.06966	2.29634	2.15619	2.75613	2.39349	1.20475	1.77464
hsa-miR-490-5p	MIMAT0004764	0.862157	0.997524	0.119789	1.08658	3.26015	2.03471	3.23453	3.37994	1.72065	3.21931
hsa-miR-1205	MIMAT0005869	0.862457	0.997524	-0.110951	-1.07994	4.26146	1.90603	3.15985	4.15051	1.57575	2.57844
hsa-miR-592	MIMAT0003260	0.862928	0.997524	0.0947315	1.06787	2.93251	1.27729	1.7537	3.02724	1.36759	2.34354
hsa-miR-3934	MIMAT0018349	0.863168	0.997524	0.112861	1.08137	2.72018	1.97521	2.51179	2.83304	1.61231	2.7819
hsa-let-7i-5p	MIMAT0000415	0.86446	0.997524	0.069353	1.04925	7.66084	0.284427	0.311652	7.7302	0.980295	1.17806
hsa-miR-217	MIMAT0000274	0.865284	0.997524	0.0987989	1.07088	4.33487	1.73742	2.82269	4.43367	1.40652	2.10656
hsa-miR-196b-5p	MIMAT0001080	0.866793	0.997524	-0.080964	-1.05772	4.67854	1.14649	1.73393	4.59757	1.15954	1.72804
hsa-miR-504	MIMAT0002875	0.868313	0.997524	0.0869293	1.06211	3.99673	1.47345	1.87017	4.08366	1.25154	2.04153
hsa-miR-524-3p	MIMAT0002850	0.868706	0.997524	0.0831147	1.0593	4.52285	1.44975	1.81394	4.60596	1.17928	1.73815
hsa-miR-518d-3p	MIMAT0002864	0.869478	0.997524	0.095161	1.06818	2.69104	1.66604	3.10093	2.7862	1.40851	2.48056
hsa-miR-611	MIMAT0003279	0.869813	0.997524	0.0816495	1.05823	2.39927	1.3952	2.23885	2.48092	1.17282	1.40557
hsa-miR-152	MIMAT0000438	0.87071	0.997524	0.0875708	1.06258	3.53548	1.50388	2.40233	3.62305	1.29451	1.94784
hsa-miR-296-3p	MIMAT0004679	0.871339	0.997524	0.08609	1.06149	2.6162	1.3115	1.38106	2.70229	1.30402	2.21801
hsa-miR-616-3p	MIMAT0004805	0.871659	0.997524	-0.112449	-1.08106	3.31787	2.10617	3.02452	3.20542	1.72832	2.70585
hsa-miR-606	MIMAT0003274	0.873646	0.997524	-0.0882883	-1.06311	3.8161	1.6249	2.78933	3.72781	1.33249	2.10176
hsa-miR-2277-3p	MIMAT0011777	0.873659	0.997524	0.0885311	1.06329	4.0176	1.70189	2.61326	4.10613	1.32324	2.38533
hsa-miR-3605-5p	MIMAT0017981	0.874416	0.997524	0.0904077	1.06467	3.7859	1.91911	2.90694	3.8763	1.33242	1.81634
hsa-miR-125a-5p	MIMAT0000443	0.874511	0.997524	-0.0709144	-1.05038	4.65011	0.509288	0.210446	4.57919	1.1145	1.48248
hsa-miR-205-5p	MIMAT0000266	0.875539	0.997524	0.0715421	1.05084	3.07237	1.18943	1.73443	3.14391	1.05999	1.54672
hsa-miR-339-3p	MIMAT0004702	0.875774	0.997524	-0.119443	-1.08632	3.49158	2.34135	4.12977	3.37213	1.91423	3.14127
hsa-miR-889	MIMAT0004921	0.875881	0.997524	-0.0823597	-1.05875	4.07834	1.46667	2.39282	3.99598	1.26337	1.84545
hsa-miR-576-5p	MIMAT0003241	0.876947	0.997524	-0.07829	-1.05577	3.76803	1.42088	2.4367	3.68974	1.19476	1.36055
hsa-miR-28-3p	MIMAT0004502	0.879761	0.997524	-0.0531389	-1.03752	5.22425	0.590223	0.533101	5.17111	0.753772	1.21889
hsa-miR-517c-3p+hsa-miR-519a-3p	MIMAT0002866	0.88022	0.997524	0.0998832	1.07169	3.02452	1.41023	2.51713	3.1244	1.72705	2.99792
hsa-miR-2115-5p	MIMAT0011158	0.882115	0.997524	0.0788355	1.05617	2.03886	1.62787	2.55434	2.1177	1.24829	1.88114
hsa-miR-1307-3p	MIMAT0005951	0.88358	0.997524	0.0836542	1.0597	2.89255	1.66399	2.57736	2.9762	1.38167	1.95671
hsa-miR-4458	MIMAT0018980	0.884165	0.997524	-0.0868319	-1.06204	4.39287	1.56527	2.76073	4.30604	1.48377	2.55776
hsa-miR-196a-5p	MIMAT0000226	0.886031	0.997524	-0.0692372	-1.04916	4.05	1.13557	1.93574	3.98076	1.16256	1.77259
hsa-miR-629-5p	MIMAT0004810	0.886267	0.997524	-0.0801583	-1.05713	3.60528	1.42956	2.16274	3.52512	1.38454	1.82602
hsa-miR-1273e	MIMAT0018079	0.886364	0.997524	-0.102478	-1.07362	3.07489	2.14219	3.16964	2.97241	1.79299	2.74069
hsa-miR-320b	MIMAT0005792	0.886487	0.997524	-0.0809715	-1.05773	3.37858	1.56752	2.29624	3.2976	1.38491	2.20261
hsa-miR-657	MIMAT0003335	0.887681	0.997524	0.0787093	1.05607	3.22338	1.44337	2.22166	3.30209	1.37153	2.17367
hsa-miR-1908	MIMAT0007881	0.887687	0.997524	0.0721212	1.05126	3.92377	1.15159	1.76147	3.9959	1.25594	1.71767
hsa-miR-1301	MIMAT0005797	0.888068	0.997524	-0.0753627	-1.05363	2.54667	1.40672	1.67032	2.47131	1.30221	1.88707
hsa-miR-455-3p	MIMAT0004784	0.888627	0.997524	0.0741756	1.05276	2.74225	1.41973	2.16871	2.81642	1.27993	1.5227
hsa-miR-520d-3p	MIMAT0002856	0.888754	0.997524	0.082094	1.05855	2.65008	1.50719	2.23347	2.73217	1.46222	2.3991
hsa-miR-568	MIMAT0003232	0.89033	0.997524	-0.0701237	-1.04981	3.70883	0.900041	1.21506	3.63871	1.28012	1.87106
hsa-miR-548aa	MIMAT0018447	0.891424	0.997524	-0.0628417	-1.04452	3.96653	1.18211	1.87061	3.90369	1.07435	1.48565
hsa-miR-516a-3p	MIMAT0006778	0.891618	0.997524	-0.0681827	-1.0484	4.47896	1.73132	2.88173	4.41078	1.11027	1.69152
hsa-miR-599	MIMAT0003267	0.892346	0.997524	0.0938408	1.06721	2.81434	1.97131	3.16001	2.90818	1.74377	2.7003
hsa-miR-888-5p	MIMAT0004916	0.892407	0.997524	0.0593425	1.04199	4.62646	1.16807	2.05451	4.68581	0.997549	1.22552
hsa-miR-514a-3p	MIMAT0002883	0.892761	0.997524	0.0749517	1.05333	3.03755	1.16835	1.60983	3.1125	1.40692	1.96583
hsa-miR-369-5p	MIMAT0001621	0.893342	0.997524	-0.0778489	-1.05544	3.8457	1.69319	2.77416	3.76785	1.40887	2.0496
hsa-miR-409-5p	MIMAT0001638	0.894239	0.997524	-0.0746959	-1.05314	4.29952	1.46226	2.46175	4.22482	1.38422	2.1876
hsa-miR-509-3-5p	MIMAT0004975	0.89492	0.997524	-0.0666265	-1.04726	3.42584	1.38164	1.94171	3.35921	1.19767	1.61766
hsa-miR-1284	MIMAT0005941	0.896267	0.997524	0.0666532	1.04728	4.13008	1.40562	1.93243	4.19673	1.21754	1.68168
hsa-miR-622	MIMAT0003291	0.897699	0.997524	0.0758656	1.05399	4.20594	1.69031	2.89378	4.2818	1.44217	2.36602
hsa-miR-639	MIMAT0003309	0.900243	0.997524	0.0810802	1.05781	2.41257	2.15238	3.41529	2.49365	1.54886	2.686
hsa-miR-548o-3p	MIMAT0005919	0.901056	0.997524	0.0727564	1.05172	2.56319	2.02635	3.05652	2.63595	1.35621	2.00702
hsa-miR-1233	MIMAT0005588	0.901394	0.997524	-0.0721252	-1.05126	4.27786	1.69366	3.11943	4.20573	1.41399	2.34583
hsa-miR-2110	MIMAT0010133	0.901539	0.997524	0.0867553	1.06198	3.56012	1.72282	2.60375	3.64688	1.80956	2.99448
hsa-miR-583	MIMAT0003248	0.901647	0.997524	-0.0617054	-1.0437	3.42017	1.50031	2.21168	3.35846	1.1569	1.7321
hsa-miR-335-5p	MIMAT0000765	0.901945	0.997524	-0.0536532	-1.03789	4.77667	0.860577	1.49828	4.72302	1.03301	1.52542
hsa-miR-615-3p	MIMAT0003283	0.902796	0.997524	-0.0709452	-1.0504	2.86913	2.13623	3.60661	2.79819	1.314	1.8764
hsa-miR-367-3p	MIMAT0000719	0.903313	0.997524	0.0507301	1.03579	4.84865	0.949414	1.3107	4.89938	0.955869	1.47448
hsa-miR-4431	MIMAT0018947	0.904042	0.997524	-0.0734566	-1.05223	4.03978	1.52941	2.97663	3.96632	1.53436	2.46731
hsa-miR-3147	MIMAT0015019	0.904751	0.997524	-0.0832451	-1.0594	3.04471	1.71576	3.23668	2.96147	1.79236	2.94856
hsa-miR-1204	MIMAT0005868	0.907505	0.997524	0.0669972	1.04753	2.53269	1.50479	2.18406	2.59969	1.42783	2.02796
hsa-miR-541-3p	MIMAT0004920	0.907823	0.997524	-0.0602692	-1.04266	4.52703	1.37431	1.62789	4.46676	1.25572	2.00313
hsa-miR-216a	MIMAT0000273	0.908921	0.997524	0.0592	1.04189	4.73713	1.32875	1.84729	4.79633	1.25265	1.65968
hsa-miR-1468	MIMAT0006789	0.909214	0.997524	-0.0752651	-1.05355	2.9841	1.75407	2.1206	2.90884	1.66867	2.76162
hsa-miR-497-5p	MIMAT0002820	0.909382	0.997524	0.0517804	1.03654	2.62298	1.05802	1.61888	2.67476	1.07477	1.61289
hsa-miR-32-5p	MIMAT0000090	0.912344	0.997524	0.0402624	1.0283	6.97187	0.85903	0.950746	7.01213	0.771949	1.09128
hsa-miR-940	MIMAT0004983	0.912982	0.997524	0.0603309	1.0427	2.15947	1.51708	2.3836	2.21981	1.34131	2.0708
hsa-miR-513a-3p	MIMAT0004777	0.913108	0.997524	-0.0533138	-1.03765	4.19098	1.36118	2.23976	4.13767	1.14467	1.29353
hsa-miR-433	MIMAT0001627	0.913916	0.997524	0.0731375	1.052	2.99944	1.82644	1.98708	3.07257	1.71205	2.17868
hsa-miR-1280	MIMAT0005946	0.914695	0.997524	-0.0568557	-1.0402	2.22118	1.55332	1.99704	2.16432	1.25984	1.52611
hsa-let-7c	MIMAT0000064	0.914851	0.997524	-0.049903	-1.0352	4.8996	1.17073	1.62826	4.8497	1.09918	1.43777
hsa-miR-890	MIMAT0004912	0.915318	0.997524	0.0548341	1.03874	4.31737	1.1473	1.56659	4.3722	1.27381	1.87246
hsa-miR-548ak	MIMAT0019013	0.917083	0.997524	0.0645232	1.04574	4.16786	1.68957	2.73283	4.23238	1.54389	2.30294
hsa-miR-766-3p	MIMAT0003888	0.917095	0.997524	0.0496524	1.03502	4.51236	1.01252	1.57884	4.56202	1.15897	1.86615
hsa-miR-499b-5p	MIMAT0019897	0.917905	0.997524	0.0660967	1.04688	3.1091	1.56075	2.69434	3.1752	1.6361	2.60642
hsa-miR-372	MIMAT0000724	0.918554	0.997524	-0.0586777	-1.04151	3.03887	1.58301	2.29658	2.98019	1.40513	1.95723
hsa-miR-520f	MIMAT0002830	0.919057	0.997524	0.0535502	1.03782	2.90705	1.90184	2.44794	2.9606	1.16956	1.41605
hsa-miR-876-3p	MIMAT0004925	0.919202	0.997524	-0.0774688	-1.05517	3.42381	2.1603	3.14755	3.34634	1.9457	3.53274
hsa-miR-512-3p	MIMAT0002823	0.919416	0.997524	0.0613196	1.04342	3.964	1.62117	2.30432	4.02532	1.509	2.28056
hsa-miR-550a-5p	MIMAT0004800	0.920839	0.997524	0.0549401	1.03882	4.07076	1.53008	2.55562	4.1257	1.3417	1.83061
hsa-miR-423-5p	MIMAT0004748	0.921828	0.997524	0.0415395	1.02921	5.64804	0.519837	0.574461	5.68957	1.02531	1.07889
hsa-miR-631	MIMAT0003300	0.922775	0.997524	-0.0461764	-1.03252	4.95627	1.56507	2.59154	4.9101	1.05776	1.59373
hsa-miR-378e	MIMAT0018927	0.923558	0.997524	-0.0532315	-1.03759	8.09761	1.11618	1.21833	8.04438	1.40948	2.14209
hsa-miR-3200-3p	MIMAT0015085	0.923905	0.997524	-0.0532966	-1.03763	2.64522	1.45699	2.07976	2.59193	1.37184	2.0238
hsa-miR-154-5p	MIMAT0000452	0.924048	0.997524	-0.05185	-1.03659	4.24034	1.37977	2.2975	4.18849	1.33578	1.74236
hsa-miR-1470	MIMAT0007348	0.92424	0.997524	-0.0562767	-1.03978	3.12574	1.66532	2.79366	3.06946	1.45261	2.38174
hsa-miR-874	MIMAT0004911	0.924526	0.997524	0.046583	1.03282	2.94139	1.53579	2.68731	2.98798	1.12182	1.44189
hsa-miR-9-5p	MIMAT0000441	0.925543	0.997524	0.0461941	1.03254	3.68474	1.44967	2.39775	3.73094	1.14868	1.77728
hsa-miR-1193	MIMAT0015049	0.925716	0.997524	-0.0564111	-1.03988	3.48158	1.64719	2.43642	3.42517	1.50104	2.00751
hsa-miR-675-5p	MIMAT0004284	0.926924	0.997524	0.0669461	1.0475	2.67476	2.05544	2.86806	2.74171	1.85152	3.1967
hsa-miR-1825	MIMAT0006765	0.927293	0.997524	-0.0571998	-1.04044	4.10944	1.77894	2.95537	4.05224	1.55255	2.37247
hsa-miR-885-5p	MIMAT0004947	0.927676	0.997524	0.0441057	1.03104	4.47884	1.5803	2.09435	4.52295	1.09049	1.93648
hsa-miR-563	MIMAT0003227	0.927792	0.997524	-0.0501247	-1.03535	4.28505	1.68346	3.13508	4.23493	1.31409	2.25995
hsa-miR-520h	MIMAT0002867	0.927967	0.997524	0.0365095	1.02563	4.09102	0.911015	1.13571	4.12753	0.910691	1.49757
hsa-miR-1255b-5p	MIMAT0005945	0.929251	0.997524	-0.0456289	-1.03213	4.37515	1.46496	1.99618	4.32952	1.21638	1.47644
hsa-miR-1178	MIMAT0005823	0.929273	0.997524	-0.0528417	-1.03731	3.37742	1.33929	1.85175	3.32458	1.51533	2.11151
hsa-miR-3144-5p	MIMAT0015014	0.930442	0.997524	0.0554413	1.03918	2.31976	1.6317	2.33777	2.37521	1.60505	2.49569
hsa-miR-508-3p	MIMAT0002880	0.930722	0.997524	-0.0486077	-1.03427	3.22287	1.43051	2.58115	3.17427	1.38001	2.27773
hsa-miR-155-5p	MIMAT0000646	0.931282	0.997524	-0.0717307	-1.05098	4.66207	2.07277	1.96616	4.59034	2.18187	2.41724
hsa-miR-185-5p	MIMAT0000455	0.932307	0.997524	-0.0303087	-1.02123	6.40744	0.354992	0.543344	6.37713	0.797258	0.75071
hsa-miR-519b-5p+hsa-miR-519c-5p	MIMAT0005454	0.932749	0.997524	0.0467056	1.0329	3.71024	1.60554	2.93015	3.75695	1.33027	1.91474
hsa-miR-199a-3p+hsa-miR-199b-3p	MIMAT0000232	0.934529	0.997524	-0.0357073	-1.02506	6.20583	0.704945	0.676822	6.17012	1.04822	1.18346
hsa-miR-1185-5p	MIMAT0005798	0.935341	0.997524	0.0443707	1.03123	3.68972	1.30602	1.7644	3.73409	1.35759	1.67468
hsa-miR-449c-5p	MIMAT0010251	0.936636	0.997524	-0.0354631	-1.02489	4.31661	1.2662	1.61	4.28115	1.00668	1.37039
hsa-miR-1237	MIMAT0005592	0.936931	0.997524	-0.0463805	-1.03267	2.73874	1.76909	2.33411	2.69236	1.41392	2.1084
hsa-miR-512-5p	MIMAT0002822	0.938925	0.997524	0.0425799	1.02995	4.15608	1.51088	2.27245	4.19866	1.35502	2.51065
hsa-miR-561-3p	MIMAT0003225	0.939962	0.997524	0.0490972	1.03462	3.22528	1.79849	2.54427	3.27438	1.63399	2.43786
hsa-miR-549	MIMAT0003333	0.941363	0.997524	0.0285677	1.02	0.764249	1.02738	1.48285	0.792817	0.831385	1.39865
hsa-miR-1226-3p	MIMAT0005577	0.94221	0.997524	0.0434058	1.03054	4.21325	1.87618	2.88579	4.25666	1.43712	2.36156
hsa-miR-1291	MIMAT0005881	0.942995	0.997524	0.0433458	1.0305	2.7415	1.79459	2.47927	2.78484	1.47882	1.941
hsa-miR-614	MIMAT0003282	0.943035	0.997524	-0.039872	-1.02802	4.16256	1.4851	2.55343	4.12269	1.36725	2.24258
hsa-miR-935	MIMAT0004978	0.943412	0.997524	-0.0352003	-1.0247	2.86848	1.6837	1.96278	2.83328	1.10462	1.82057
hsa-miR-369-3p	MIMAT0000721	0.94622	0.997524	0.0376971	1.02647	3.94634	1.55914	2.16212	3.98403	1.35751	1.50617
hsa-miR-1238	MIMAT0005593	0.947464	0.997524	0.0424724	1.02988	4.77572	1.92087	3.55158	4.8182	1.58749	2.83661
hsa-miR-448	MIMAT0001532	0.947941	0.997524	0.0357723	1.02511	3.51644	1.41289	2.61502	3.55221	1.3443	1.8836
hsa-miR-298	MIMAT0004901	0.948475	0.997524	-0.036999	-1.02598	2.55356	1.72786	2.8138	2.51656	1.37415	1.92856
hsa-miR-934	MIMAT0004977	0.948558	0.997524	-0.0425323	-1.02992	4.20872	1.742	2.91969	4.16619	1.668	2.83888
hsa-miR-412	MIMAT0002170	0.950694	0.997524	0.0327915	1.02299	4.31904	1.62402	2.7461	4.35183	1.24443	1.88457
hsa-miR-922	MIMAT0004972	0.951199	0.997524	-0.0312911	-1.02193	4.52454	1.20775	1.92574	4.49325	1.25007	1.93391
hsa-miR-378h	MIMAT0018984	0.952373	0.997524	-0.0268836	-1.01881	3.43912	0.960444	0.882535	3.41223	1.07174	1.35833
hsa-miR-562	MIMAT0003226	0.952715	0.997524	-0.0308897	-1.02164	3.98312	1.53558	2.4356	3.95223	1.22815	1.86916
hsa-miR-556-5p	MIMAT0003220	0.952847	0.997524	-0.0362987	-1.02548	2.70713	1.6749	2.46864	2.67083	1.52639	2.3923
hsa-miR-126-3p	MIMAT0000445	0.953853	0.997524	0.0244345	1.01708	8.02788	0.454685	0.633659	8.05231	1.0264	1.35919
hsa-miR-153	MIMAT0000439	0.955866	0.997524	0.0325792	1.02284	4.11465	1.66976	2.92047	4.14722	1.44115	2.09302
hsa-miR-1293	MIMAT0005883	0.957543	0.997524	-0.0310869	-1.02178	2.55256	1.6479	2.32052	2.52147	1.42864	2.15025
hsa-miR-920	MIMAT0004970	0.958197	0.997524	-0.0343486	-1.02409	2.67982	1.7408	2.86433	2.64548	1.65511	2.62369
hsa-miR-1229	MIMAT0005584	0.959014	0.997524	-0.03435	-1.0241	2.43142	2.03697	3.28395	2.39707	1.64732	2.49569
hsa-miR-223-3p	MIMAT0000280	0.959726	0.997524	0.0250729	1.01753	14.2806	0.83474	1.09003	14.3057	1.24669	1.23945
hsa-miR-190a	MIMAT0000458	0.959941	0.997524	-0.030153	-1.02112	3.3258	1.52707	1.94918	3.29564	1.50465	2.42486
hsa-miR-1914-5p	MIMAT0007889	0.9602	0.997524	-0.029634	-1.02075	3.15298	1.80472	2.17238	3.12335	1.43395	2.27546
hsa-miR-34c-3p	MIMAT0004677	0.961153	0.997524	-0.0278445	-1.01949	4.16335	1.49737	2.07771	4.13551	1.41222	2.17957
hsa-miR-1236	MIMAT0005591	0.961409	0.997524	0.0308801	1.02164	2.48547	1.5758	1.09269	2.51635	1.62386	2.64329
hsa-miR-3175	MIMAT0015052	0.96174	0.997524	0.031965	1.0224	4.18957	2.10029	3.36622	4.22154	1.62794	2.51255
hsa-miR-1272	MIMAT0005925	0.962384	0.997524	0.0231402	1.01617	4.35139	1.64375	2.26706	4.37453	1.09405	1.4664
hsa-miR-183-5p	MIMAT0000261	0.962473	0.997524	-0.0229476	-1.01603	3.74137	1.10936	0.951418	3.71842	1.18283	1.94113
hsa-miR-628-3p	MIMAT0003297	0.962711	0.997524	-0.0248592	-1.01738	3.07911	1.71402	2.92597	3.05425	1.23091	1.58904
hsa-miR-2052	MIMAT0009977	0.96369	0.997524	0.0232061	1.01622	4.12706	1.33809	2.01843	4.15026	1.22416	1.88374
hsa-miR-124-3p	MIMAT0000422	0.964031	0.997524	0.0280346	1.01962	3.22882	1.95216	3.09407	3.25686	1.50222	2.46775
hsa-miR-514b-5p	MIMAT0015087	0.965646	0.997524	-0.0179663	-1.01253	4.44009	1.13422	1.65028	4.42213	0.922672	1.51971
hsa-miR-559	MIMAT0003223	0.967876	0.997524	0.0237609	1.01661	3.30134	1.70097	2.37311	3.3251	1.44012	2.32889
hsa-miR-654-3p	MIMAT0004814	0.968136	0.997524	0.0204019	1.01424	3.40239	1.14427	1.73294	3.42279	1.25737	1.82348
hsa-miR-578	MIMAT0003243	0.968683	0.997524	0.0174631	1.01218	4.62186	1.36081	2.08211	4.63932	0.982684	1.18886
hsa-miR-1302	MIMAT0005890	0.969899	0.997524	0.0209699	1.01464	2.75898	1.67737	2.77142	2.77995	1.32459	1.8793
hsa-miR-550b-3p	MIMAT0018445	0.970549	0.997524	0.0149663	1.01043	4.77482	1.18234	1.86943	4.78978	0.867428	1.25673
hsa-miR-371b-5p	MIMAT0019892	0.971389	0.997524	-0.0185538	-1.01294	3.00455	1.31159	1.77487	2.986	1.25491	1.87508
hsa-miR-193a-3p	MIMAT0000459	0.97165	0.997524	-0.0205196	-1.01432	3.52451	1.48687	2.19658	3.50399	1.43335	1.6745
hsa-miR-635	MIMAT0003305	0.971878	0.997524	-0.0199608	-1.01393	4.08807	1.87336	2.99862	4.06811	1.32174	2.00922
hsa-miR-3136-5p	MIMAT0015003	0.972487	0.997524	-0.0192003	-1.0134	3.94014	1.70324	2.62422	3.92094	1.32299	2.17703
hsa-miR-370	MIMAT0000722	0.973875	0.997524	0.0192213	1.01341	4.15539	1.58952	2.67428	4.17461	1.44911	2.3639
hsa-miR-769-3p	MIMAT0003887	0.974882	0.997524	0.0195692	1.01366	3.38644	1.81188	2.86791	3.40601	1.52851	2.63121
hsa-miR-422a	MIMAT0001339	0.975923	0.997524	-0.0164919	-1.0115	3.85586	1.80901	2.40068	3.83936	1.26395	1.93205
hsa-miR-641	MIMAT0003311	0.976303	0.997524	-0.0163168	-1.01137	3.67232	1.59015	2.35717	3.656	1.31857	2.15888
hsa-miR-548m	MIMAT0005917	0.976448	0.997524	0.0176954	1.01234	3.24354	1.38262	1.71842	3.26123	1.52288	2.57208
hsa-miR-1297	MIMAT0005886	0.976449	0.997524	-0.0163781	-1.01142	3.20832	1.80596	2.85291	3.19195	1.29497	1.90343
hsa-miR-1256	MIMAT0005907	0.977631	0.997524	-0.0172291	-1.01201	2.89228	1.55406	2.44234	2.87506	1.54803	2.58495
hsa-miR-502-5p	MIMAT0002873	0.978552	0.997524	-0.0151968	-1.01059	4.43889	1.7846	2.87137	4.42369	1.3371	2.299
hsa-miR-557	MIMAT0003221	0.980554	0.997524	-0.014501	-1.0101	3.97844	1.80587	3.25126	3.96394	1.43762	2.11019
hsa-miR-544a	MIMAT0003164	0.980704	0.997524	-0.0110085	-1.00766	4.6496	1.0637	1.70785	4.6386	1.07472	1.38923
hsa-miR-140-3p	MIMAT0004597	0.982104	0.997524	0.00839874	1.00584	4.03901	0.720564	0.957874	4.04741	0.826942	1.15882
hsa-miR-92a-3p	MIMAT0000092	0.982867	0.997524	-0.00827582	-1.00575	6.12509	0.881978	1.286	6.11681	0.845221	0.993903
hsa-miR-1827	MIMAT0006767	0.983722	0.997524	-0.0119662	-1.00833	4.06187	1.84553	3.04025	4.04991	1.40009	2.29303
hsa-miR-129-5p	MIMAT0000242	0.983808	0.997524	-0.0111195	-1.00774	2.52396	1.92839	2.46117	2.51284	1.24198	1.82393
hsa-miR-302e	MIMAT0005931	0.98551	0.997985	0.00851397	1.00592	4.77395	1.4084	2.00105	4.78246	1.06324	1.47646
hsa-miR-875-5p	MIMAT0004922	0.987941	0.999182	-0.00895099	-1.00622	3.27476	1.64373	1.98842	3.26581	1.458	1.79738
hsa-miR-302b-3p	MIMAT0000715	0.989841	0.999667	-0.00560278	-1.00389	5.19998	1.23025	2.01504	5.19438	0.991011	1.4179
hsa-miR-2113	MIMAT0009206	0.992957	0.999667	0.0049626	1.00345	3.30262	1.62815	2.89271	3.30758	1.35661	2.54418
hsa-miR-1245b-5p	MIMAT0019950	0.993076	0.999667	-0.00507297	-1.00352	3.78569	1.74565	2.71458	3.78062	1.41281	2.44747
hsa-miR-3180-3p	MIMAT0015058	0.994577	0.999667	0.0044098	1.00306	2.75207	1.45162	2.17715	2.75648	1.67611	2.32238
hsa-miR-573	MIMAT0003238	0.994668	0.999667	-0.00328303	-1.00228	3.05486	1.31821	1.85603	3.05158	1.16225	1.59572
hsa-miR-624-3p	MIMAT0004807	0.996025	0.999774	-0.00302874	-1.0021	2.91248	1.28245	2.17092	2.90945	1.56454	2.17057
hsa-miR-4435	MIMAT0018951	0.998507	0.999896	-0.00126015	-1.00087	2.77377	2.10255	3.1479	2.77251	1.65124	2.66382
hsa-miR-1227	MIMAT0005580	0.999323	0.999896	0.000444342	1.00031	2.11333	1.51249	2.52411	2.11378	1.24249	1.20419
hsa-miR-3180	MIMAT0018178	0.999896	0.999896	-8.49333e-05	-1.00006	3.52007	1.87515	3.30441	3.51999	1.61546	2.99416
Complete list of analyzed microRNAs in JMML patients compared to Healthy Donors controls, performed using the nCounter Human v2 miRNA Expression Assay. Accession numbers from miRBase (http://www.mirbase.org) are reported. Statistical analyses were performed using nSolver Analysis Software (nanoString Technologies) and LIMMA package from the Bioconductor R project, as provided by the Carmaweb tool…
